# Supplementary material for: (E)-N,N′-Bis(2,6-dimethyl­phen­yl)-N,N′-bis­(trichloro­silyl)ethyl­ene-1,2-diamine
Source: Acta Crystallogr Sect E Struct Rep Online. 2009 Feb 28;65(Pt 3):o625. doi: 10.1107/S1600536809006011 (PMC2968502; doi:10.1107/S1600536809006011)
Supplement: Supplementary file 1 [file e-65-0o625-sup1.cif]

##############################################################################
###                                                                        ###
###        Electronic paper (Acta Crystallographica Section E)             ###
###                                                                        ###
##############################################################################
#                                                                            #
# This CIF contains the data in a paper accepted for publication in Acta     #
# Crystallographica Section E. It conforms to the requirements of Notes      #
# for Authors for Section E, and has been peer reviewed under the auspices   #
# of the IUCr Commission on Journals.                                        #
#                                                                            #
# Full details of the Crystallographic Information File format               #
# are given in the paper "The Crystallographic Information File (CIF):       #
# a New Standard Archive File for Crystallography" by S. R. Hall, F. H.      #
# Allen and I. D. Brown [Acta Cryst. (1991), A47, 655-685].                  #
#                                                                            #
# The current version of the core CIF dictionary is obtainable from          #
# ftp://ftp.iucr.org/pub/cif_core.dic. The current version number is 2.4.    #
#                                                                            #
# Software is freely available for graphical display of the structure(s) in  #
# this CIF.  For information consult the CIF home page http://www.iucr.org/  #
# cif/home.html                                                              #
#                                                                            #
# This file may be used for bona fide research purposes within the           #
# scientific community so long as proper attribution is given to the journal # 
# article from which it was obtained.                                        #
#                                                                            #
##############################################################################
                                             
data_global
_audit_creation_method     'form.cif (version 2.0)'
_journal_data_validation_number     ?
_journal_date_recd_electronic     2009-02-16
_journal_date_accepted     2009-02-19
_journal_name_full     'Acta Crystallographica, Section E'
_journal_year     2009
_journal_volume     65
_journal_issue      3
_journal_page_first     o625
_journal_page_last     o625
_journal_paper_category     QO
_journal_coeditor_code     CV2522
_publ_contact_author_name     'Yu-qiang Ding'
_publ_contact_author_address
;
      School of Chemical and Material Engineering
      Jiangnan University
      1800 Lihu Road
      Wuxi
      Jiangsu Province 214122
      P.R.China
;
_publ_contact_author_email     'yding@jiangnan.edu.cn'
_publ_contact_author_fax     ?
_publ_contact_author_phone     '0086-13771440192'
_publ_section_title
;\
(<i>E</i>)-<i>N</i>,<i>N</i>'-Bis(2,6-dimethylphenyl)-<i>N</i>,<i>N</i>'-\
bis(trichlorosilyl)ethylene-1,2-diamine
;
loop_
    _publ_author_name
    _publ_author_address
    'Wei Yang'
;
School of Chemical and Material Engineering
Jiangnan University
1800 Lihu Road
Wuxi
Jiangsu Province 214122
People's Republic of China
;
    'Ming Zhang'
;
School of Chemical and Material Engineering
Jiangnan University
1800 Lihu Road
Wuxi
Jiangsu Province 214122
People's Republic of China
;
    'Guang-yan Liu'
;
School of Chemical and Material Engineering
Jiangnan University
1800 Lihu Road
Wuxi
Jiangsu Province 214122
People's Republic of China
;
    'Yu-qiang Ding'
;
School of Chemical and Material Engineering
Jiangnan University
1800 Lihu Road
Wuxi
Jiangsu Province 214122
People's Republic of China
;
data_I
_chemical_name_systematic
;
(<i>E</i>)-<i>N</i>,<i>N</i>'-Bis(2,6-dimethylphenyl)-<i>N</i>,<i>N</i>'-
bis(trichlorosilyl)ethylene-1,2-diamine
;
_chemical_name_common     ?
_chemical_formula_moiety     'C18 H20 Cl6 N2 Si2'
_chemical_formula_sum     'C18 H20 Cl6 N2 Si2'
_chemical_formula_structural     ?
_chemical_formula_analytical     ?
_chemical_formula_iupac     'C18 H20 Cl6 N2 Si2'
_chemical_formula_weight     533.24
_chemical_melting_point     ?
_symmetry_cell_setting     Triclinic
_symmetry_space_group_name_H-M     'P -1'
_symmetry_space_group_name_Hall     '-P 1'
loop_
    _symmetry_equiv_pos_as_xyz
    'x, y, z'
    '-x, -y, -z'
_cell_length_a     8.1858(3)
_cell_length_b     8.4249(3)
_cell_length_c     10.6074(4)
_cell_angle_alpha     74.583(3)
_cell_angle_beta     79.999(2)
_cell_angle_gamma     62.243(2)
_cell_volume     623.00(4)
_cell_formula_units_Z     1
_cell_measurement_reflns_used     2127
_cell_measurement_theta_min     2.80
_cell_measurement_theta_max     25.61
_cell_measurement_temperature     273(2)
_exptl_crystal_description     block
_exptl_crystal_colour     yellow
_exptl_crystal_size_max     0.14
_exptl_crystal_size_mid     0.12
_exptl_crystal_size_min     0.08
_exptl_crystal_size_rad     ?
_exptl_crystal_density_diffrn     1.421
_exptl_crystal_density_meas     ?
_exptl_crystal_density_method     'not measured'
_exptl_crystal_F_000     272
_exptl_absorpt_coefficient_mu     0.794
_exptl_absorpt_correction_type     multi-scan
_exptl_absorpt_process_details     '(SADABS; Bruker, 2001)'
_exptl_absorpt_correction_T_min     0.8970
_exptl_absorpt_correction_T_max     0.9392
_exptl_special_details
;
;
_diffrn_ambient_temperature     273(2)
_diffrn_radiation_type     MoK\a
_diffrn_radiation_wavelength     0.71073
_diffrn_radiation_source     'fine-focus sealed tube'
_diffrn_radiation_monochromator     graphite
_diffrn_measurement_device_type     'Bruker APEX2 CCD area-detector'
_diffrn_measurement_method     '\f and \w'
_diffrn_detector_area_resol_mean     ?
_diffrn_reflns_number     6168
_diffrn_reflns_av_R_equivalents     0.0341
_diffrn_reflns_av_sigmaI/netI     0.0405
_diffrn_reflns_theta_min     1.99
_diffrn_reflns_theta_max     25.05
_diffrn_reflns_theta_full     25.05
_diffrn_measured_fraction_theta_max     0.985
_diffrn_measured_fraction_theta_full     0.985
_diffrn_reflns_limit_h_min     -9
_diffrn_reflns_limit_h_max     9
_diffrn_reflns_limit_k_min     -10
_diffrn_reflns_limit_k_max     9
_diffrn_reflns_limit_l_min     -12
_diffrn_reflns_limit_l_max     12
_diffrn_reflns_reduction_process     ?
_diffrn_standards_number     ?
_diffrn_standards_interval_count     ?
_diffrn_standards_interval_time     ?
_diffrn_standards_decay_%     0
loop_
    _diffrn_standard_refln_index_h
    _diffrn_standard_refln_index_k
    _diffrn_standard_refln_index_l
    ? ? ?
_refine_special_details
;
Refinement of <i>F</i>^2^ against ALL reflections. The weighted <i>R</i>-factor
<i>wR</i> and goodness of fit <i>S</i> are based on <i>F</i>^2^, conventional
<i>R</i>-factors <i>R</i> are based on <i>F</i>, with <i>F</i> set to zero
for negative <i>F</i>^2^. The threshold expression of <i>F</i>^2^ >
\s(<i>F</i>^2^) is used only for calculating <i>R</i>-factors(gt) <i>etc</i>.
and is not relevant to the choice of reflections for refinement.
<i>R</i>-factors based on <i>F</i>^2^ are statistically about twice as large
as those based on <i>F</i>, and <i>R</i>- factors based on ALL data will be
even larger.
;
_reflns_number_total     2168
_reflns_number_gt     1729
_reflns_threshold_expression     I>2\s(I)
_refine_ls_structure_factor_coef     Fsqd
_refine_ls_matrix_type     full
_refine_ls_R_factor_all     0.0729
_refine_ls_R_factor_gt     0.0589
_refine_ls_wR_factor_gt     0.1781
_refine_ls_wR_factor_ref     0.2022
_refine_ls_goodness_of_fit_all     ?
_refine_ls_goodness_of_fit_ref     1.108
_refine_ls_restrained_S_all     1.108
_refine_ls_restrained_S_obs     ?
_refine_ls_number_reflns     2168
_refine_ls_number_parameters     129
_refine_ls_number_restraints     0
_refine_ls_number_constraints     ?
_refine_ls_hydrogen_treatment     constr
_refine_ls_weighting_scheme     calc
_refine_ls_weighting_details
          'calc w=1/[\s^2^(Fo^2^)+(0.133P)^2^+0.1233P] where P=(Fo^2^+2Fc^2^)/3'
_refine_ls_shift/su_max     0.088
_refine_ls_shift/su_mean     0.010
_refine_diff_density_max     0.569
_refine_diff_density_min     -0.497
_refine_ls_extinction_method     none
_refine_ls_extinction_coef     ?
_refine_ls_abs_structure_details     ?
_refine_ls_abs_structure_Flack     ?
_refine_ls_abs_structure_Rogers     ?
loop_
    _atom_type_symbol
    _atom_type_description
    _atom_type_scat_dispersion_real
    _atom_type_scat_dispersion_imag
    _atom_type_scat_source
    'C' 'C' 0.0033 0.0016
                         'International Tables Vol C Tables 4.2.6.8 and 6.1.1.4'
    'H' 'H' 0.0000 0.0000
                         'International Tables Vol C Tables 4.2.6.8 and 6.1.1.4'
    'N' 'N' 0.0061 0.0033
                         'International Tables Vol C Tables 4.2.6.8 and 6.1.1.4'
    'Si' 'Si' 0.0817 0.0704
                         'International Tables Vol C Tables 4.2.6.8 and 6.1.1.4'
    'Cl' 'Cl' 0.1484 0.1585
                         'International Tables Vol C Tables 4.2.6.8 and 6.1.1.4'
_computing_data_collection     'APEX2 (Bruker, 2005)'
_computing_cell_refinement     'APEX2 (Bruker, 2005)'
_computing_data_reduction     'SAINT (Bruker, 2005)'
_computing_structure_solution     'SIR97 (Altomare <i>et al.</i>,  1999)'
_computing_structure_refinement     'SHELXL97 (Sheldrick, 2008)'
_computing_molecular_graphics     'PLATON (Spek, 2009)'
_computing_publication_material     'SHELXL97 (Sheldrick, 2008)'
loop_
    _atom_site_type_symbol
    _atom_site_label
    _atom_site_fract_x
    _atom_site_fract_y
    _atom_site_fract_z
    _atom_site_U_iso_or_equiv
    _atom_site_adp_type
    _atom_site_calc_flag
    _atom_site_refinement_flags
    _atom_site_occupancy
    _atom_site_disorder_assembly
    _atom_site_disorder_group
    Si Si1 0.34542(14) 0.80312(14) 0.19720(9) 0.0424(4) Uani d . 1 . .
    Cl Cl1 0.40381(19) 1.01460(17) 0.18495(14) 0.0736(5) Uani d . 1 . .
    Cl Cl2 0.54249(18) 0.64298(19) 0.08286(14) 0.0791(5) Uani d . 1 . .
    Cl Cl3 0.36689(17) 0.65899(17) 0.38326(10) 0.0675(4) Uani d . 1 . .
    N N1 0.1308(4) 0.8729(4) 0.1525(3) 0.0394(7) Uani d . 1 . .
    C C1 0.0820(5) 0.9686(5) 0.0214(3) 0.0424(9) Uani d . 1 . .
    H H1 0.1729 0.9875 -0.0375 0.051 Uiso calc R 1 . .
    C C2 -0.0078(5) 0.8409(5) 0.2452(3) 0.0391(8) Uani d . 1 . .
    C C3 -0.0237(6) 0.6787(5) 0.2607(4) 0.0510(10) Uani d . 1 . .
    C C4 -0.1436(6) 0.6423(6) 0.3580(5) 0.0630(12) Uani d . 1 . .
    H H4 -0.1535 0.5335 0.3706 0.076 Uiso calc R 1 . .
    C C5 -0.2502(7) 0.7654(8) 0.4378(5) 0.0669(13) Uani d . 1 . .
    H H5 -0.3294 0.7380 0.5042 0.080 Uiso calc R 1 . .
    C C6 -0.2389(6) 0.9273(7) 0.4189(4) 0.0623(12) Uani d . 1 . .
    H H6 -0.3130 1.0103 0.4716 0.075 Uiso calc R 1 . .
    C C7 -0.1181(6) 0.9699(6) 0.3218(4) 0.0484(9) Uani d . 1 . .
    C C8 0.0925(9) 0.5424(7) 0.1755(7) 0.0816(16) Uani d . 1 . .
    H H8A 0.2172 0.4774 0.2026 0.122 Uiso calc R 1 . .
    H H8B 0.0917 0.6064 0.0858 0.122 Uiso calc R 1 . .
    H H8C 0.0426 0.4569 0.1838 0.122 Uiso calc R 1 . .
    C C9 -0.1071(8) 1.1485(6) 0.3024(6) 0.0736(14) Uani d . 1 . .
    H H9A -0.0312 1.1381 0.3666 0.110 Uiso calc R 1 . .
    H H9B -0.2290 1.2451 0.3122 0.110 Uiso calc R 1 . .
    H H9C -0.0541 1.1761 0.2162 0.110 Uiso calc R 1 . .
loop_
    _atom_site_aniso_label
    _atom_site_aniso_U_11
    _atom_site_aniso_U_22
    _atom_site_aniso_U_33
    _atom_site_aniso_U_12
    _atom_site_aniso_U_13
    _atom_site_aniso_U_23
    Si1 0.0486(7) 0.0433(6) 0.0322(6) -0.0209(5) -0.0094(4) 0.0021(4)
    Cl1 0.0869(10) 0.0678(8) 0.0823(9) -0.0503(7) -0.0180(7) -0.0021(6)
    Cl2 0.0655(8) 0.0787(9) 0.0780(9) -0.0180(7) 0.0111(6) -0.0291(7)
    Cl3 0.0699(8) 0.0822(8) 0.0431(6) -0.0385(7) -0.0239(5) 0.0208(6)
    N1 0.0483(18) 0.0413(16) 0.0266(14) -0.0197(14) -0.0087(12) -0.0002(12)
    C1 0.054(2) 0.0413(19) 0.0289(18) -0.0214(18) -0.0087(15) 0.0009(15)
    C2 0.047(2) 0.0440(19) 0.0252(16) -0.0215(17) -0.0092(14) 0.0006(15)
    C3 0.059(3) 0.046(2) 0.050(2) -0.025(2) -0.0104(19) -0.0050(18)
    C4 0.064(3) 0.061(3) 0.068(3) -0.038(2) -0.009(2) 0.002(2)
    C5 0.061(3) 0.094(4) 0.047(2) -0.045(3) -0.001(2) 0.001(2)
    C6 0.054(3) 0.082(3) 0.045(2) -0.024(2) 0.0039(19) -0.021(2)
    C7 0.052(2) 0.050(2) 0.040(2) -0.0185(19) -0.0105(17) -0.0067(17)
    C8 0.096(4) 0.059(3) 0.100(4) -0.039(3) 0.013(3) -0.035(3)
    C9 0.085(4) 0.059(3) 0.081(3) -0.029(3) 0.004(3) -0.033(3)
_geom_special_details
;
All e.s.d.'s (except the e.s.d. in the dihedral angle between two l.s. planes)
are estimated using the full covariance matrix. The cell e.s.d.'s are taken
into account individually in the estimation of e.s.d.'s in distances, angles
and torsion angles; correlations between e.s.d.'s in cell parameters are only
used when they are defined by crystal symmetry. An approximate (isotropic)
treatment of cell e.s.d.'s is used for estimating e.s.d.'s involving l.s.
planes.
;
loop_
    _geom_bond_atom_site_label_1
    _geom_bond_atom_site_label_2
    _geom_bond_site_symmetry_2
    _geom_bond_distance
    _geom_bond_publ_flag
    Si1 N1 . 1.684(3) y
    Si1 Cl3 . 2.0119(13) y
    Si1 Cl2 . 2.0142(17) y
    Si1 Cl1 . 2.0170(14) y
    N1 C1 . 1.428(4) ?
    N1 C2 . 1.444(4) ?
    C1 C1 2_575 1.307(8) y
    C1 H1 . 0.9300 ?
    C2 C7 . 1.399(6) ?
    C2 C3 . 1.397(5) ?
    C3 C4 . 1.372(6) ?
    C3 C8 . 1.509(7) ?
    C4 C5 . 1.386(7) ?
    C4 H4 . 0.9300 ?
    C5 C6 . 1.369(7) ?
    C5 H5 . 0.9300 ?
    C6 C7 . 1.396(6) ?
    C6 H6 . 0.9300 ?
    C7 C9 . 1.507(6) ?
    C8 H8A . 0.9600 ?
    C8 H8B . 0.9600 ?
    C8 H8C . 0.9600 ?
    C9 H9A . 0.9600 ?
    C9 H9B . 0.9600 ?
    C9 H9C . 0.9600 ?
loop_
    _geom_contact_atom_site_label_1
    _geom_contact_atom_site_label_2
    _geom_contact_distance
    _geom_contact_site_symmetry_1
    _geom_contact_site_symmetry_2
    _geom_contact_publ_flag
    Cl3 Cl3 3.3119(17) . 2_666 y
loop_
    _geom_angle_atom_site_label_1
    _geom_angle_atom_site_label_2
    _geom_angle_atom_site_label_3
    _geom_angle_site_symmetry_1
    _geom_angle_site_symmetry_3
    _geom_angle
    _geom_angle_publ_flag
    N1 Si1 Cl3 . . 108.46(11) ?
    N1 Si1 Cl2 . . 112.31(12) ?
    Cl3 Si1 Cl2 . . 108.64(7) ?
    N1 Si1 Cl1 . . 112.55(11) ?
    Cl3 Si1 Cl1 . . 109.04(7) ?
    Cl2 Si1 Cl1 . . 105.73(7) ?
    C1 N1 C2 . . 118.7(3) ?
    C1 N1 Si1 . . 120.1(2) ?
    C2 N1 Si1 . . 121.2(2) ?
    C1 C1 N1 2_575 . 124.4(4) ?
    C1 C1 H1 2_575 . 117.8 ?
    N1 C1 H1 . . 117.8 ?
    C7 C2 C3 . . 121.4(3) ?
    C7 C2 N1 . . 119.1(3) ?
    C3 C2 N1 . . 119.5(3) ?
    C4 C3 C2 . . 118.7(4) ?
    C4 C3 C8 . . 120.2(4) ?
    C2 C3 C8 . . 121.0(4) ?
    C3 C4 C5 . . 120.9(4) ?
    C3 C4 H4 . . 119.6 ?
    C5 C4 H4 . . 119.5 ?
    C6 C5 C4 . . 120.1(4) ?
    C6 C5 H5 . . 120.0 ?
    C4 C5 H5 . . 120.0 ?
    C5 C6 C7 . . 121.1(4) ?
    C5 C6 H6 . . 119.4 ?
    C7 C6 H6 . . 119.4 ?
    C2 C7 C6 . . 117.8(4) ?
    C2 C7 C9 . . 121.8(4) ?
    C6 C7 C9 . . 120.4(4) ?
    C3 C8 H8A . . 109.5 ?
    C3 C8 H8B . . 109.5 ?
    H8A C8 H8B . . 109.5 ?
    C3 C8 H8C . . 109.5 ?
    H8A C8 H8C . . 109.5 ?
    H8B C8 H8C . . 109.5 ?
    C7 C9 H9A . . 109.5 ?
    C7 C9 H9B . . 109.5 ?
    H9A C9 H9B . . 109.5 ?
    C7 C9 H9C . . 109.5 ?
    H9A C9 H9C . . 109.5 ?
    H9B C9 H9C . . 109.5 ?
loop_
    _geom_torsion_atom_site_label_1
    _geom_torsion_atom_site_label_2
    _geom_torsion_atom_site_label_3
    _geom_torsion_atom_site_label_4
    _geom_torsion_site_symmetry_1
    _geom_torsion_site_symmetry_2
    _geom_torsion_site_symmetry_3
    _geom_torsion_site_symmetry_4
    _geom_torsion
    _geom_torsion_publ_flag
    Cl3 Si1 N1 C1 . . . . -176.0(2) ?
    Cl2 Si1 N1 C1 . . . . -55.9(3) ?
    Cl1 Si1 N1 C1 . . . . 63.3(3) ?
    Cl3 Si1 N1 C2 . . . . 5.2(3) ?
    Cl2 Si1 N1 C2 . . . . 125.3(3) ?
    Cl1 Si1 N1 C2 . . . . -115.5(3) ?
    C2 N1 C1 C1 . . . 2_575 0.4(7) ?
    Si1 N1 C1 C1 . . . 2_575 -178.4(4) ?
    C1 N1 C2 C7 . . . . -91.3(4) ?
    Si1 N1 C2 C7 . . . . 87.6(4) ?
    C1 N1 C2 C3 . . . . 91.6(4) ?
    Si1 N1 C2 C3 . . . . -89.6(4) ?
    C7 C2 C3 C4 . . . . -3.4(6) ?
    N1 C2 C3 C4 . . . . 173.7(4) ?
    C7 C2 C3 C8 . . . . 178.5(4) ?
    N1 C2 C3 C8 . . . . -4.4(6) ?
    C2 C3 C4 C5 . . . . 1.4(7) ?
    C8 C3 C4 C5 . . . . 179.5(5) ?
    C3 C4 C5 C6 . . . . 1.0(7) ?
    C4 C5 C6 C7 . . . . -1.5(7) ?
    C3 C2 C7 C6 . . . . 2.9(6) ?
    N1 C2 C7 C6 . . . . -174.2(3) ?
    C3 C2 C7 C9 . . . . -177.7(4) ?
    N1 C2 C7 C9 . . . . 5.2(6) ?
    C5 C6 C7 C2 . . . . -0.5(6) ?
    C5 C6 C7 C9 . . . . -179.9(5) ?
