# Supplementary material for: (E)-N,N′-Bis(2,6-dimethyl­phen­yl)-N,N′-bis­(trichloro­silyl)ethyl­ene-1,2-diamine
Source: Acta Crystallogr Sect E Struct Rep Online. 2009 Feb 28;65(Pt 3):o625. doi: 10.1107/S1600536809006011 (PMC2968502; doi:10.1107/S1600536809006011)
Supplement: Supplementary file 2 [file e-65-0o625-Isup2.hkl]

# 
# h,k,l, Fc-squared, Fo-squared, sigma(Fo-squared) and status flag 
# 
data_I
_shelx_title ' 071225a in P-1' 
_shelx_refln_list_code          4 
_shelx_F_calc_maximum      101.78 
_exptl_crystal_F_000       272.00 
_reflns_d_resolution_high  0.8393 
 
loop_ 
 _symmetry_equiv_pos_as_xyz 
 'x, y, z' 
 '-x, -y, -z' 
 
_cell_length_a     8.1858 
_cell_length_b     8.4249 
_cell_length_c    10.6074 
_cell_angle_alpha  74.583 
_cell_angle_beta   79.999 
_cell_angle_gamma  62.243 
 
_shelx_F_squared_multiplier     1.000 
 
loop_ 
 _refln_index_h 
 _refln_index_k 
 _refln_index_l 
 _refln_F_squared_calc 
 _refln_F_squared_meas 
 _refln_F_squared_sigma 
 _refln_observed_status 
   1   0   0      143.79      163.05      5.35 o 
   2   0   0      684.80      712.94     24.88 o 
   4   0   0      862.41      426.71     19.29 o 
   5   0   0       14.42       15.07      4.89 o 
   6   0   0        1.99       -1.12      1.16 o 
   7   0   0        7.32        1.67      4.07 o 
   8   0   0       36.44       20.53      7.33 o 
  -8   1   0       23.72        8.97     14.16 o 
  -7   1   0       11.62        2.33      7.89 o 
  -5   1   0      660.79       -1.32      1.12 o 
  -4   1   0      783.77      491.70     21.93 o 
  -3   1   0       25.23       25.34      5.22 o 
  -2   1   0       56.52       55.41      2.14 o 
  -1   1   0       36.21       32.70      2.07 o 
   0   1   0     1134.56     1291.20     38.53 o 
   1   1   0     1327.56     1445.84     26.99 o 
   2   1   0      879.19     1030.66     23.41 o 
   3   1   0      459.84      527.46     18.75 o 
   5   1   0      787.30      796.20     90.37 o 
   6   1   0       15.84       12.99      1.93 o 
   7   1   0        2.41       -1.67      1.37 o 
   8   1   0        6.70        1.01      1.92 o 
   9   1   0        2.11        3.36      2.35 o 
  -7   2   0        9.01        2.24      2.83 o 
  -6   2   0        0.06        1.19      2.35 o 
  -5   2   0        6.08        3.98      1.58 o 
  -4   2   0        0.05        0.40      1.16 o 
  -3   2   0      735.59      794.17     19.09 o 
  -2   2   0       43.52       56.53      4.69 o 
  -1   2   0        2.59        1.88      1.28 o 
   0   2   0        5.44        8.03      0.70 o 
   1   2   0      323.96      326.25      6.76 o 
   2   2   0     1437.71     1527.65     28.82 o 
   3   2   0       18.06       13.56      1.12 o 
   4   2   0      323.19      379.35      7.22 o 
   5   2   0       38.53       28.45      1.69 o 
   6   2   0     1220.95     1354.11     30.67 o 
   7   2   0      258.86      287.21     23.18 o 
   8   2   0       29.45       23.23      6.43 o 
   9   2   0        1.38        0.74      1.78 o 
  -6   3   0       22.78       33.20     14.03 o 
  -5   3   0       12.05       11.55      4.55 o 
  -4   3   0       29.77       40.52      7.42 o 
  -3   3   0       27.62       31.50      4.12 o 
  -2   3   0        0.88        1.17      0.68 o 
  -1   3   0      608.98      631.81     15.76 o 
   0   3   0     1387.30     1416.29     78.82 o 
   1   3   0     2323.04     2378.42     44.72 o 
   2   3   0     2073.63     2032.44     38.39 o 
   3   3   0       54.01       39.67      1.45 o 
   4   3   0       10.65       12.91      0.83 o 
   5   3   0      298.66      325.49      6.09 o 
   6   3   0      144.87      143.73      5.17 o 
   7   3   0        3.97        0.92      1.51 o 
   8   3   0        9.50        4.66      2.28 o 
   9   3   0       27.96       35.27      8.22 o 
  -6   4   0       13.45       17.67      6.22 o 
  -5   4   0        0.17        0.33      1.87 o 
  -4   4   0        2.79        1.92      1.72 o 
  -3   4   0      104.93      113.67      4.53 o 
  -2   4   0       99.93      116.00      4.12 o 
  -1   4   0      151.10      153.47      4.46 o 
   0   4   0       63.64       63.96      2.62 o 
   1   4   0      379.93      462.63      8.73 o 
   2   4   0      103.92      132.56      3.40 o 
   3   4   0        1.92        0.12      0.55 o 
   4   4   0       17.60       20.94      1.08 o 
   5   4   0       38.45       44.09      1.61 o 
   6   4   0       74.77       83.05      3.45 o 
   7   4   0       26.55       33.51      2.88 o 
   8   4   0        0.06        0.80      1.20 o 
   9   4   0       15.29       17.72      2.95 o 
  -5   5   0       28.00       34.52      4.35 o 
  -4   5   0        5.90        6.19      2.48 o 
  -3   5   0       11.56       16.55      2.98 o 
  -2   5   0       14.38       21.37      6.70 o 
  -1   5   0        7.76        7.84      2.06 o 
   0   5   0      314.84      311.40      7.47 o 
   1   5   0      828.19      820.19     14.75 o 
   2   5   0      179.90      170.56      4.35 o 
   3   5   0       92.97      101.02      2.44 o 
   4   5   0      272.76      264.20      4.46 o 
   5   5   0      356.61      362.70      5.79 o 
   6   5   0      132.10      123.40      3.82 o 
   7   5   0      107.84      116.07      4.35 o 
   8   5   0        2.32        1.31      1.35 o 
   9   5   0        0.62        1.47      1.35 o 
  -4   6   0       60.65       80.80      6.01 o 
  -3   6   0       39.99       49.96      4.75 o 
  -2   6   0      153.74      155.80      7.25 o 
  -1   6   0       17.34       14.39      2.70 o 
   0   6   0      578.65      507.28     14.69 o 
   1   6   0       95.31       88.06      3.72 o 
   2   6   0        2.26        2.90      1.06 o 
   3   6   0        5.58        7.19      0.98 o 
   4   6   0        4.94        5.08      0.91 o 
   5   6   0        3.78        4.06      0.91 o 
   6   6   0      216.73      235.63      5.07 o 
   7   6   0       49.35       49.62      2.73 o 
   8   6   0        2.47        2.54      1.31 o 
   9   6   0        0.83        0.61      1.46 o 
  -2   7   0       21.01       14.18      3.20 o 
  -1   7   0       15.48       17.11      3.09 o 
   0   7   0       18.28       21.26      3.61 o 
   1   7   0      159.74      152.20      6.81 o 
   2   7   0        0.04        0.00      1.01 o 
   3   7   0       21.81       21.09      1.88 o 
   4   7   0       59.29       59.24      2.93 o 
   5   7   0        2.83        1.76      1.28 o 
   6   7   0       31.17       33.28      2.01 o 
   7   7   0       87.60       83.84      4.27 o 
   8   7   0       86.17       91.12      4.33 o 
   9   7   0        0.10        2.07      1.35 o 
  -1   8   0        2.13        5.28      2.47 o 
   0   8   0        0.00       -1.76      1.59 o 
   1   8   0       19.42       22.49      3.39 o 
   2   8   0      122.30      121.35      6.44 o 
   3   8   0      175.32      158.06      5.02 o 
   4   8   0       11.52        6.61      1.66 o 
   5   8   0       88.61       93.50      3.58 o 
   6   8   0      207.21      217.54      6.75 o 
   7   8   0      111.99      123.48      5.05 o 
   8   8   0        0.01        0.42      1.66 o 
   1   9   0       28.04       27.90      4.10 o 
   2   9   0       57.91       64.53      5.20 o 
   3   9   0        0.36       -0.25      2.04 o 
   4   9   0        7.09        5.64      1.64 o 
   5   9   0       35.04       32.89      2.50 o 
   6   9   0        6.21        4.40      1.81 o 
   7   9   0        1.69        3.80      1.89 o 
  -6  -9   1        1.78        0.34      1.63 o 
  -5  -9   1        1.33        1.52      1.38 o 
  -4  -9   1        2.04        1.14      1.57 o 
  -3  -9   1       59.04       46.69      4.55 o 
  -2  -9   1        7.73        8.43      2.87 o 
  -7  -8   1       14.03       16.62      2.52 o 
  -6  -8   1        6.49        9.63      2.09 o 
  -5  -8   1       83.85       81.36      3.38 o 
  -4  -8   1      128.56      125.00      4.61 o 
  -3  -8   1       31.54       25.94      2.80 o 
  -2  -8   1       11.75       14.32      2.86 o 
  -1  -8   1       59.39       56.73      4.76 o 
   0  -8   1       45.11       48.47      5.44 o 
   1  -8   1       10.06        9.70      2.92 o 
  -8  -7   1       30.90       37.97      3.14 o 
  -7  -7   1       11.26       11.49      2.07 o 
  -6  -7   1      274.75      269.88      7.53 o 
  -5  -7   1      205.88      208.80      5.33 o 
  -4  -7   1      108.32      107.16      4.00 o 
  -3  -7   1        8.76        6.46      1.50 o 
  -2  -7   1       12.83       15.78      2.18 o 
  -1  -7   1        4.82        7.35      2.26 o 
   0  -7   1       20.36       17.47      3.00 o 
   1  -7   1        2.99        3.02      2.15 o 
   2  -7   1       39.43       34.73      4.21 o 
  -9  -6   1        6.91        6.16      1.68 o 
  -8  -6   1       16.64       18.80      2.39 o 
  -7  -6   1        2.10        0.83      1.21 o 
  -6  -6   1        6.23        4.99      1.35 o 
  -5  -6   1        6.89        8.63      1.13 o 
  -4  -6   1      216.76      218.10      5.13 o 
  -3  -6   1       56.91       56.91      2.69 o 
  -2  -6   1       36.42       34.26      2.18 o 
  -1  -6   1      137.12      115.28      8.46 o 
   0  -6   1        7.67        6.61      2.32 o 
   1  -6   1       13.62       12.46      3.25 o 
   2  -6   1       88.66       84.67      5.38 o 
   3  -6   1        8.59        8.13      3.16 o 
  -9  -5   1        2.45        3.04      1.43 o 
  -8  -5   1       11.25       16.93      2.60 o 
  -7  -5   1        1.96        0.61      1.05 o 
  -6  -5   1      247.22      245.67      6.56 o 
  -5  -5   1      353.92      352.01      7.01 o 
  -4  -5   1       47.35       44.06      1.63 o 
  -3  -5   1      939.80      921.54     16.67 o 
  -2  -5   1      307.86      291.57      6.49 o 
  -1  -5   1        0.53        2.59      1.28 o 
   0  -5   1      606.80      594.51     16.08 o 
   1  -5   1      746.57      727.86     19.34 o 
   2  -5   1      441.79      454.88     13.79 o 
   3  -5   1        0.06       -0.99      1.73 o 
   4  -5   1        9.67        8.75      2.71 o 
   5  -5   1        7.18       10.98      3.28 o 
  -9  -4   1       21.79       32.08      3.46 o 
  -8  -4   1       13.95       12.89      2.37 o 
  -7  -4   1       49.12       55.69      3.34 o 
  -6  -4   1        0.01        0.00      0.90 o 
  -5  -4   1      459.42      473.58      8.55 o 
  -4  -4   1      780.11      708.54     10.57 o 
  -3  -4   1     1015.46     1060.98     16.58 o 
  -2  -4   1       13.57       13.86      1.21 o 
  -1  -4   1       44.75       56.03      2.17 o 
   0  -4   1       26.38       28.30      2.39 o 
   1  -4   1        1.90        1.40      1.24 o 
   2  -4   1      146.37      141.37      6.00 o 
   3  -4   1      156.01      174.64      7.13 o 
   4  -4   1       35.84       41.28      3.83 o 
   5  -4   1        7.66        6.99      2.69 o 
   6  -4   1        7.29        9.26      5.32 o 
  -9  -3   1       20.17       11.93      6.00 o 
  -8  -3   1        0.00       -0.16      0.99 o 
  -7  -3   1      115.48      130.85      5.25 o 
  -6  -3   1        9.03        9.20      1.51 o 
  -5  -3   1       21.46       21.82      1.33 o 
  -4  -3   1      127.62      135.82      3.21 o 
  -3  -3   1       70.85       92.52      2.39 o 
  -2  -3   1      200.89      177.56      4.02 o 
  -1  -3   1      558.46      590.55     12.18 o 
   0  -3   1       19.48       29.87      2.08 o 
   1  -3   1      143.11      155.93      5.44 o 
   2  -3   1       70.15       67.64      4.12 o 
   3  -3   1        3.09        2.67      1.36 o 
   4  -3   1       83.04       92.61      5.05 o 
   5  -3   1        0.38        0.11      1.57 o 
   6  -3   1       31.09       49.24      7.99 o 
  -9  -2   1       11.94        1.34      3.64 o 
  -8  -2   1        1.80        0.83      1.52 o 
  -7  -2   1        8.65        7.26      1.93 o 
  -6  -2   1      156.83      156.16      4.80 o 
  -5  -2   1      664.54      743.80     16.82 o 
  -4  -2   1     1003.06      986.09     15.31 o 
  -3  -2   1      846.50      980.46     16.67 o 
  -2  -2   1       13.04       10.19      0.95 o 
  -1  -2   1      259.66      303.25      6.62 o 
   0  -2   1     1692.26     1076.89     38.09 o 
   2  -2   1      799.62      808.26     16.07 o 
   3  -2   1      392.63      434.99      9.66 o 
   4  -2   1       41.59       51.66      3.62 o 
   5  -2   1       62.10       72.02      4.52 o 
   6  -2   1       20.79        9.06     12.87 o 
   7  -2   1        0.14        1.68      2.52 o 
  -8  -1   1        0.73        1.08      1.85 o 
  -7  -1   1        0.12       -1.56      1.36 o 
  -6  -1   1      101.29      108.06      6.20 o 
  -5  -1   1        0.10       -0.19      0.61 o 
  -4  -1   1      260.32      332.41      6.86 o 
  -3  -1   1      141.05      162.55      4.30 o 
  -2  -1   1      107.39      128.88      3.55 o 
  -1  -1   1      693.87      787.14     15.14 o 
   1  -1   1        0.08        0.40      0.57 o 
   2  -1   1       48.30       62.62      2.49 o 
   3  -1   1        7.94        9.55      1.38 o 
   4  -1   1       24.41       39.20      3.51 o 
   5  -1   1       11.92       10.86      2.10 o 
   6  -1   1       54.05       53.87      7.90 o 
   7  -1   1        0.63       -0.18      1.76 o 
   8  -1   1       15.73        7.09      4.84 o 
  -8   0   1       43.71       25.06      7.61 o 
  -7   0   1        1.50        1.38      1.62 o 
  -6   0   1      113.61       57.58      7.99 o 
  -5   0   1      662.61      361.92     18.51 o 
  -4   0   1       69.40       73.13      5.46 o 
  -3   0   1       15.29       18.97      1.86 o 
  -2   0   1      207.73      217.52      6.07 o 
   0   0   1      129.29      160.54      5.30 o 
   1   0   1     1911.10     2175.89     48.39 o 
   2   0   1    10359.75    11125.66    245.39 o 
   3   0   1     1273.16     1449.87     38.70 o 
   4   0   1       37.42       14.36      3.65 o 
   5   0   1      255.01      127.37      9.83 o 
   7   0   1       32.54       21.57      6.35 o 
   8   0   1        6.55        3.00      3.35 o 
  -8   1   1        7.62        1.48      3.88 o 
  -7   1   1        1.67        0.08      2.15 o 
  -6   1   1       49.43       35.76      7.05 o 
  -5   1   1      104.56       64.98      7.64 o 
  -4   1   1     1573.86      728.17     29.63 o 
  -3   1   1     2827.95     1375.73     48.76 o 
  -2   1   1     1980.23     2160.64     64.96 o 
  -1   1   1      119.42      150.98      5.81 o 
   0   1   1     7876.04     7730.41    227.71 o 
   1   1   1       19.98       15.68      1.31 o 
   2   1   1     4528.09     4794.27    160.69 o 
   3   1   1        2.28        4.14      1.44 o 
   4   1   1       52.47       56.86      3.38 o 
   5   1   1       31.86       36.18      6.43 o 
   6   1   1      177.62       96.17      9.33 o 
   7   1   1      109.58       58.25      8.01 o 
   8   1   1       22.51       13.92      5.98 o 
   9   1   1        1.97        0.22      1.85 o 
  -7   2   1        9.82        6.76     10.50 o 
  -6   2   1        1.10        3.90      2.65 o 
  -5   2   1       55.47       54.96      7.79 o 
  -4   2   1       30.86       35.23      5.73 o 
  -3   2   1       49.00       48.31      4.97 o 
  -2   2   1       96.67       94.58      3.98 o 
  -1   2   1       68.46       57.25      3.51 o 
   0   2   1        1.28        3.26      1.21 o 
   1   2   1     1951.31     2067.92     46.18 o 
   2   2   1     2448.49     2499.77     55.74 o 
   3   2   1       92.57       89.32      2.77 o 
   4   2   1       45.67       43.80      1.67 o 
   5   2   1      226.73      215.06      7.31 o 
   6   2   1        2.50        2.67      2.48 o 
   7   2   1       22.97       20.98      8.63 o 
   8   2   1      124.11       62.36      8.88 o 
   9   2   1       54.62       35.51      7.97 o 
  -6   3   1        2.29        3.46      3.44 o 
  -5   3   1        0.02       -1.97      2.46 o 
  -4   3   1       19.51       22.81      2.57 o 
  -3   3   1      303.31      316.78      8.27 o 
  -2   3   1       57.65       76.90      3.11 o 
  -1   3   1       10.65       14.93      1.32 o 
   0   3   1       39.63       43.50      1.57 o 
   1   3   1       34.28       37.41      1.63 o 
   2   3   1     5925.30     6331.10    139.70 o 
   3   3   1     2136.90     2177.76     39.76 o 
   4   3   1      982.50     1004.90     13.78 o 
   5   3   1      154.69      152.82      3.35 o 
   6   3   1      667.98      722.80     43.77 o 
   7   3   1      283.52      311.26     20.97 o 
   8   3   1      105.36      116.79      9.48 o 
   9   3   1        7.04       10.11      2.50 o 
  -6   4   1        6.31        4.69      3.43 o 
  -5   4   1        9.29        9.10      2.37 o 
  -4   4   1       36.60       43.99      3.31 o 
  -3   4   1      109.35      106.81      4.40 o 
  -2   4   1      390.20      443.47     10.25 o 
  -1   4   1      410.27      399.95      9.00 o 
   0   4   1        0.44        0.21      0.52 o 
   1   4   1        3.65        2.06      0.92 o 
   2   4   1     1334.81     1388.22     23.30 o 
   3   4   1      688.53      664.83      8.89 o 
   4   4   1        0.84        5.00      0.83 o 
   5   4   1       22.62       27.38      1.37 o 
   6   4   1       94.04       99.70      2.95 o 
   7   4   1       22.26       23.19      2.80 o 
   8   4   1        7.57        4.57      2.88 o 
   9   4   1       23.87       25.90      3.28 o 
  -5   5   1       43.25       67.02      9.39 o 
  -4   5   1        4.81        3.66      2.13 o 
  -3   5   1        6.38        5.24      1.80 o 
  -2   5   1      139.46      156.15      5.36 o 
  -1   5   1        4.46        3.99      1.39 o 
   0   5   1       20.49       19.72      1.80 o 
   1   5   1       15.13       14.50      1.08 o 
   2   5   1       96.82       95.07      2.55 o 
   3   5   1        6.74       10.19      0.93 o 
   4   5   1        3.08        4.64      0.79 o 
   5   5   1        1.04        1.67      0.77 o 
   6   5   1      285.12      305.15      5.86 o 
   7   5   1       60.47       57.99      2.79 o 
   8   5   1      103.04      122.79      5.52 o 
   9   5   1       15.84       14.67      4.18 o 
  -4   6   1        6.15        5.95      2.61 o 
  -3   6   1        3.65        8.87      2.79 o 
  -2   6   1      115.01      145.52     10.75 o 
  -1   6   1       17.25       15.53      3.91 o 
   0   6   1      116.16      100.91      5.18 o 
   1   6   1      270.33      256.22      6.76 o 
   2   6   1      426.07      397.85      7.24 o 
   3   6   1       95.45       82.80      2.38 o 
   4   6   1      189.41      196.31      3.74 o 
   5   6   1        2.76        2.75      0.86 o 
   6   6   1       23.67       22.98      1.64 o 
   7   6   1        3.55        5.61      1.27 o 
   8   6   1       10.07       12.61      1.87 o 
   9   6   1       25.16       32.82      3.51 o 
  -2   7   1        2.56        1.43      2.21 o 
  -1   7   1       13.45       13.46      2.87 o 
   0   7   1       52.99       42.88      3.92 o 
   1   7   1       39.99       47.78      5.31 o 
   2   7   1        0.38        0.94      1.82 o 
   3   7   1       49.89       45.31      2.50 o 
   4   7   1       84.79       72.68      2.26 o 
   5   7   1       26.12       28.85      1.73 o 
   6   7   1       61.52       60.44      2.48 o 
   7   7   1        3.79        4.20      1.34 o 
   8   7   1       12.30       11.61      1.84 o 
   9   7   1        5.69        3.98      1.86 o 
  -1   8   1        0.24        0.49      2.05 o 
   0   8   1       20.92       19.78      4.47 o 
   1   8   1       35.53       41.45      6.47 o 
   2   8   1        0.33        0.41      2.73 o 
   3   8   1       18.86       18.01      2.96 o 
   4   8   1      194.27      180.30      5.43 o 
   5   8   1       28.26       25.51      2.09 o 
   6   8   1        1.62        2.30      1.49 o 
   7   8   1       96.80      111.76      3.66 o 
   8   8   1      111.96      129.64      4.69 o 
   1   9   1        0.00       -0.74      1.89 o 
   2   9   1       83.80       79.04      5.52 o 
   3   9   1      156.71      158.60      8.59 o 
   4   9   1       22.54       25.59      3.58 o 
   5   9   1        3.46        3.23      1.37 o 
   6   9   1       26.46       26.25      2.76 o 
   7   9   1       49.64       51.89      3.66 o 
  -5  -9   2        0.01       -1.07      1.35 o 
  -4  -9   2        2.88        1.79      2.02 o 
  -3  -9   2       45.79       43.32      4.68 o 
  -7  -8   2       41.18       38.02      3.26 o 
  -6  -8   2        8.12        4.68      1.65 o 
  -5  -8   2        3.19        3.64      1.40 o 
  -4  -8   2        0.43       -0.90      1.29 o 
  -3  -8   2       91.08       76.09      5.03 o 
  -2  -8   2        5.21        2.59      2.08 o 
  -1  -8   2        2.80       -0.28      1.85 o 
   0  -8   2        8.84       11.44      2.84 o 
  -8  -7   2       27.69       33.38      3.11 o 
  -7  -7   2       67.66       72.97      3.85 o 
  -6  -7   2       26.09       28.67      2.30 o 
  -5  -7   2       45.08       48.55      2.65 o 
  -4  -7   2      174.95      168.62      5.30 o 
  -3  -7   2      258.42      241.06      7.52 o 
  -2  -7   2       15.73       21.47      3.16 o 
  -1  -7   2        1.53       -0.36      1.59 o 
   0  -7   2        0.51       -1.10      1.66 o 
   1  -7   2        7.57       12.40      2.85 o 
   2  -7   2       11.31        6.13      2.62 o 
  -8  -6   2       59.04       68.40      3.75 o 
  -7  -6   2       24.65       28.07      2.60 o 
  -6  -6   2       98.68      100.63      3.52 o 
  -5  -6   2       18.46       20.59      1.79 o 
  -4  -6   2       82.64       83.03      3.04 o 
  -3  -6   2        7.61        6.29      1.43 o 
  -2  -6   2      107.40       99.96      4.30 o 
  -1  -6   2       11.63        5.67      1.89 o 
   0  -6   2       39.62       31.79      5.22 o 
   1  -6   2       32.34       33.09      4.53 o 
   2  -6   2      109.53      108.07      6.09 o 
   3  -6   2       69.68       74.17      5.46 o 
  -9  -5   2        0.15        1.53      1.38 o 
  -8  -5   2       24.21       30.69      2.74 o 
  -7  -5   2       25.32       26.98      2.41 o 
  -6  -5   2       28.10       33.01      2.09 o 
  -5  -5   2      231.29      229.95      5.33 o 
  -4  -5   2      354.00      343.39      6.89 o 
  -3  -5   2        3.14        3.34      1.14 o 
  -2  -5   2       85.09       83.18      3.61 o 
  -1  -5   2      532.86      491.77     13.75 o 
   0  -5   2       29.48       32.77      3.95 o 
   1  -5   2        4.61        2.55      2.87 o 
   2  -5   2      211.18      210.25      8.20 o 
   3  -5   2      336.64      346.71     11.87 o 
   4  -5   2       32.14       37.92      4.27 o 
  -9  -4   2        6.94        5.89      2.36 o 
  -8  -4   2        1.36        1.81      1.13 o 
  -7  -4   2       59.55       66.71      3.31 o 
  -6  -4   2      249.77      276.02      5.54 o 
  -5  -4   2       18.74       18.10      1.50 o 
  -4  -4   2       57.20       45.64      2.07 o 
  -3  -4   2     1898.42     1811.42     30.60 o 
  -2  -4   2     2045.70     1984.90     33.33 o 
  -1  -4   2     1843.73     1814.85     48.61 o 
   0  -4   2      307.00      348.24     10.17 o 
   1  -4   2       91.84       85.41      4.37 o 
   2  -4   2      211.99      229.78      8.15 o 
   3  -4   2       20.44       23.89      4.32 o 
   4  -4   2       85.32       86.87      5.43 o 
   5  -4   2        5.18        4.03      2.43 o 
  -9  -3   2        0.93       -0.51      1.51 o 
  -8  -3   2       60.18       77.81      4.46 o 
  -7  -3   2      188.98      207.22      6.94 o 
  -6  -3   2      155.93      162.53      3.85 o 
  -5  -3   2        2.13        1.53      0.90 o 
  -4  -3   2       73.49       68.16      2.24 o 
  -3  -3   2       44.93       46.80      1.76 o 
  -2  -3   2        6.04        7.67      0.97 o 
  -1  -3   2      103.38      109.71      3.51 o 
   0  -3   2      381.51      360.17      9.86 o 
   1  -3   2       18.95       15.75      1.85 o 
   2  -3   2      177.49      180.92      6.69 o 
   3  -3   2      226.93      253.67     12.35 o 
   4  -3   2       33.56       42.17      3.61 o 
   5  -3   2        5.86        2.91      2.17 o 
   6  -3   2       13.45       11.02      5.39 o 
  -9  -2   2        0.10       -0.80      1.37 o 
  -8  -2   2       13.34       16.67      6.20 o 
  -7  -2   2       16.72       19.58      2.01 o 
  -6  -2   2       11.63       12.77      1.45 o 
  -5  -2   2       46.06       56.57      2.08 o 
  -4  -2   2      184.58      274.37      4.88 o 
  -3  -2   2      490.75      594.34      9.67 o 
  -2  -2   2       12.40       16.63      1.34 o 
  -1  -2   2       49.74       72.68      4.48 o 
   1  -2   2       17.74       27.23      1.94 o 
   2  -2   2      273.55      260.07     15.63 o 
   3  -2   2      495.63      522.89     11.39 o 
   4  -2   2     1027.86     1159.39     28.27 o 
   5  -2   2      166.17      203.48     12.14 o 
   6  -2   2        7.90       18.74      5.50 o 
   7  -2   2        3.93        5.54      6.23 o 
  -8  -1   2       26.36       17.11      6.53 o 
  -7  -1   2       58.76       49.53      7.76 o 
  -6  -1   2        1.92        1.96      0.81 o 
  -5  -1   2       52.38       71.30      2.60 o 
  -4  -1   2        9.09        6.82      0.96 o 
  -3  -1   2     1103.10     1238.00     18.78 o 
  -2  -1   2     2604.34     2777.43     51.98 o 
  -1  -1   2     1933.35     2166.59     93.92 o 
   2  -1   2      101.10      140.22      4.84 o 
   3  -1   2      151.85      170.83      4.64 o 
   4  -1   2      126.78      136.16      9.79 o 
   5  -1   2        1.14        0.80      1.09 o 
   6  -1   2       48.10       47.49      7.40 o 
   7  -1   2        0.01        1.02      3.47 o 
   8  -1   2        0.52        0.72      2.25 o 
  -8   0   2        1.10       -1.09      2.19 o 
  -7   0   2       54.51       30.50      6.92 o 
  -6   0   2       50.92       30.75      6.32 o 
  -5   0   2      169.61      128.96     10.21 o 
  -4   0   2      661.69      685.62     29.19 o 
  -3   0   2      400.31      474.27      9.05 o 
  -2   0   2      747.65      889.04     22.12 o 
  -1   0   2      421.24      427.98     48.93 o 
   1   0   2     3903.88     4274.49    125.58 o 
   2   0   2     3228.86     3703.20     82.08 o 
   3   0   2      631.88      727.23     17.21 o 
   4   0   2      109.16      148.16      4.74 o 
   5   0   2        2.19        1.13      0.89 o 
   6   0   2       23.27       30.02      3.35 o 
   7   0   2       18.99       15.39      5.67 o 
   8   0   2       22.95       12.88      6.06 o 
  -7   1   2        1.58        0.35      2.13 o 
  -6   1   2        7.88        2.88      2.16 o 
  -5   1   2      134.27       68.90      8.07 o 
  -4   1   2        6.04        4.77      1.36 o 
  -3   1   2       93.54       46.53      5.10 o 
  -2   1   2      968.53     1228.19     42.27 o 
   0   1   2      396.25      297.27     11.31 o 
   1   1   2     1593.88     1797.03     61.06 o 
   2   1   2     3376.16     3556.05    119.87 o 
   3   1   2     1934.56     2199.42     49.27 o 
   4   1   2      658.99      645.09     19.01 o 
   5   1   2      139.10       73.63      7.52 o 
   6   1   2       15.03        7.89      4.38 o 
   7   1   2        3.77        2.49      1.45 o 
   8   1   2        3.74        1.38      1.58 o 
   9   1   2        2.75        0.58      1.92 o 
  -7   2   2       52.90       48.05     18.60 o 
  -6   2   2      135.51       58.85      7.27 o 
  -5   2   2       17.82        9.91      3.51 o 
  -4   2   2      219.94       99.01      8.04 o 
  -3   2   2     1102.87      800.01     67.93 o 
  -2   2   2      255.08      264.79      7.88 o 
   0   2   2      276.56      309.98     10.91 o 
   1   2   2       50.69       58.90      2.24 o 
   2   2   2      164.47      185.76      4.98 o 
   3   2   2      184.72      199.35      4.88 o 
   4   2   2      946.16     1041.40     20.39 o 
   5   2   2       21.13       30.19      1.93 o 
   6   2   2      224.20      254.05     12.52 o 
   7   2   2       13.80        9.68      6.77 o 
   8   2   2       17.90       20.01      4.76 o 
   9   2   2        0.56        0.47      1.83 o 
  -6   3   2        1.34       -3.20      2.64 o 
  -5   3   2        1.76        5.50      3.00 o 
  -4   3   2        6.66        6.02      2.82 o 
  -3   3   2      149.22      154.88      6.69 o 
  -2   3   2      779.25      881.72     17.66 o 
  -1   3   2      260.00      257.69      7.40 o 
   0   3   2      465.49      515.08     12.60 o 
   1   3   2     1675.96     1846.68     41.85 o 
   2   3   2      166.51      145.34      4.43 o 
   3   3   2       13.79       10.00      0.79 o 
   4   3   2      412.44      457.29      6.79 o 
   5   3   2     1172.20     1292.94     22.11 o 
   6   3   2      154.81      148.22      5.97 o 
   7   3   2        0.46        0.98      1.52 o 
   8   3   2      162.24      109.22     10.79 o 
   9   3   2      112.71       67.67      9.50 o 
  -6   4   2        6.17       -0.18      4.52 o 
  -5   4   2       34.55       35.46      4.51 o 
  -4   4   2        0.09       -1.06      1.79 o 
  -3   4   2       20.29       21.12      2.34 o 
  -2   4   2      154.26      147.84      5.25 o 
  -1   4   2      262.59      258.73      6.54 o 
   0   4   2      962.19     1020.87     17.14 o 
   1   4   2      902.30      921.60     17.78 o 
   2   4   2     1217.65     1358.01     25.51 o 
   3   4   2      339.15      311.62      6.06 o 
   4   4   2     2771.00     2851.14     37.15 o 
   5   4   2      761.35      763.72     12.46 o 
   6   4   2        3.80        5.21      1.34 o 
   7   4   2       86.36       92.27      6.03 o 
   8   4   2       24.23       30.62      3.91 o 
   9   4   2        0.05       -1.16      1.26 o 
  -5   5   2        4.69        4.41      2.81 o 
  -4   5   2       19.45       25.25      2.97 o 
  -3   5   2        1.42        4.10      1.81 o 
  -2   5   2       76.94       76.31      3.76 o 
  -1   5   2      281.34      280.82      7.39 o 
   0   5   2      325.30      322.18      7.80 o 
   1   5   2      156.21      152.28      3.39 o 
   2   5   2      211.08      232.72      4.60 o 
   3   5   2       37.68       37.38      1.62 o 
   4   5   2       12.19       10.83      0.98 o 
   5   5   2       14.12       18.46      1.45 o 
   6   5   2       67.79       73.81      2.74 o 
   7   5   2        8.86       10.77      1.70 o 
   8   5   2        1.24        3.54      1.84 o 
   9   5   2       43.23       53.62      4.27 o 
  -4   6   2       14.85       22.31      3.93 o 
  -3   6   2        5.79        7.07      2.15 o 
  -2   6   2       10.18       13.31      2.29 o 
  -1   6   2       85.40       81.79      3.84 o 
   0   6   2      164.55      175.33      5.47 o 
   1   6   2      159.34      151.55      5.23 o 
   2   6   2       57.38       51.49      2.07 o 
   3   6   2        1.11        1.05      0.86 o 
   4   6   2      122.49      116.09      2.72 o 
   5   6   2       30.81       29.00      1.67 o 
   6   6   2       44.71       44.22      2.11 o 
   7   6   2      203.70      208.47      4.84 o 
   8   6   2      100.54      107.78      4.44 o 
   9   6   2        1.57        0.79      1.60 o 
  -3   7   2       30.94       40.28      4.70 o 
  -2   7   2       49.16       48.70      4.71 o 
  -1   7   2        2.54        3.83      2.14 o 
   0   7   2       40.87       48.75      4.08 o 
   1   7   2        0.04       -0.83      1.17 o 
   2   7   2        0.05        1.23      1.24 o 
   3   7   2        6.62        6.63      1.20 o 
   4   7   2       55.25       51.55      1.94 o 
   5   7   2       49.38       50.72      2.18 o 
   6   7   2      105.68      108.39      3.29 o 
   7   7   2       58.00       54.86      2.51 o 
   8   7   2        3.35        4.81      1.39 o 
   9   7   2       10.11        9.48      2.13 o 
  -1   8   2        1.77       -1.34      1.90 o 
   0   8   2        0.65        0.81      2.02 o 
   1   8   2       41.12       36.31      3.86 o 
   2   8   2       67.40       70.46      4.71 o 
   3   8   2       71.77       70.57      4.64 o 
   4   8   2       34.54       29.02      2.06 o 
   5   8   2        0.87        2.25      1.10 o 
   6   8   2      112.04       99.41      3.27 o 
   7   8   2        5.66        2.86      1.28 o 
   8   8   2       14.98       18.81      2.01 o 
   1   9   2       22.54       23.79      3.74 o 
   2   9   2        6.34        7.86      2.69 o 
   3   9   2       18.85       10.91      2.83 o 
   4   9   2      103.72       97.02      5.79 o 
   5   9   2       90.37      105.64      4.46 o 
   6   9   2       23.82       27.37      2.69 o 
   7   9   2        0.89        0.41      1.62 o 
  -6  -8   3       41.07       41.54      2.87 o 
  -5  -8   3       19.60       20.29      2.82 o 
  -4  -8   3       13.58       12.70      2.48 o 
  -3  -8   3       28.50       24.79      3.01 o 
  -2  -8   3        4.00        8.20      2.65 o 
  -1  -8   3        2.03       -1.64      1.75 o 
  -7  -7   3        7.58        5.55      1.88 o 
  -6  -7   3       12.99       11.25      1.75 o 
  -5  -7   3        1.79        2.15      1.35 o 
  -4  -7   3       23.21       19.46      2.55 o 
  -3  -7   3       59.97       59.28      3.86 o 
  -2  -7   3        0.03        0.13      1.24 o 
  -1  -7   3       41.89       34.13      3.78 o 
   0  -7   3        0.32        0.85      1.84 o 
   1  -7   3        1.74        2.78      2.14 o 
  -8  -6   3       20.49       29.25      2.88 o 
  -7  -6   3      117.32      134.43      4.59 o 
  -6  -6   3      127.25      139.86      4.35 o 
  -5  -6   3        4.05        5.25      1.31 o 
  -4  -6   3        6.20        5.38      1.30 o 
  -3  -6   3       15.57       15.07      2.25 o 
  -2  -6   3        5.28        4.20      1.66 o 
  -1  -6   3       73.26       65.47      8.76 o 
   0  -6   3       15.93       16.73      2.71 o 
   1  -6   3       14.35       12.81      2.70 o 
   2  -6   3       48.45       54.25      4.69 o 
   3  -6   3        0.70        3.21      2.28 o 
  -8  -5   3        7.73       12.03      2.11 o 
  -7  -5   3        0.02       -0.82      0.92 o 
  -6  -5   3       19.43       19.96      1.85 o 
  -5  -5   3       25.71       24.89      2.20 o 
  -4  -5   3       84.20       90.77      3.13 o 
  -3  -5   3      659.01      630.67     14.56 o 
  -2  -5   3      274.47      246.36     11.10 o 
  -1  -5   3        9.67        6.83      2.31 o 
   0  -5   3       21.59       20.78      2.99 o 
   1  -5   3       62.68       52.39      5.46 o 
   2  -5   3       36.23       37.16      5.06 o 
   3  -5   3       54.92       54.38      6.32 o 
   4  -5   3        0.01        0.78      2.07 o 
  -8  -4   3       78.93       86.51      4.66 o 
  -7  -4   3      125.95      137.54      4.37 o 
  -6  -4   3        7.17        3.68      1.00 o 
  -5  -4   3      171.00      167.73      4.30 o 
  -4  -4   3      290.24      314.57      6.38 o 
  -3  -4   3      103.30      111.99      3.60 o 
  -2  -4   3      143.09      135.80      4.62 o 
  -1  -4   3     1255.10     1178.87     28.27 o 
   0  -4   3     1075.39     1012.58     24.85 o 
   1  -4   3      370.36      348.51     10.66 o 
   2  -4   3       84.76       78.33      4.43 o 
   3  -4   3      256.13      266.01      9.46 o 
   4  -4   3       35.46       39.49      3.88 o 
   5  -4   3       19.70       27.77      3.69 o 
  -8  -3   3        0.01        0.77      1.19 o 
  -7  -3   3       23.61       38.60      2.62 o 
  -6  -3   3      670.15      698.54     11.19 o 
  -5  -3   3      614.10      610.65      9.81 o 
  -4  -3   3      163.06      164.15      3.96 o 
  -3  -3   3       46.30       39.94      1.78 o 
  -2  -3   3     1443.36     1448.92     34.62 o 
  -1  -3   3      795.06      739.80     25.01 o 
   0  -3   3       39.37       53.47      3.02 o 
   1  -3   3       24.45       22.07      2.26 o 
   2  -3   3      165.05      162.03      6.19 o 
   3  -3   3       14.79       12.34      2.60 o 
   4  -3   3      334.49      348.47     11.48 o 
   5  -3   3       22.89       33.18      6.08 o 
   6  -3   3       26.57       32.93      7.00 o 
  -8  -2   3        0.11       -0.94      1.47 o 
  -7  -2   3       16.23       20.84      2.14 o 
  -6  -2   3       34.17       41.00      2.43 o 
  -5  -2   3        6.84        8.51      1.16 o 
  -4  -2   3       27.86       36.70      1.63 o 
  -3  -2   3        0.38        0.17      0.43 o 
  -2  -2   3      644.92      681.91     15.28 o 
  -1  -2   3      747.82      425.99     18.37 o 
   0  -2   3      602.17      607.51     14.93 o 
   1  -2   3        4.21        3.94      1.16 o 
   2  -2   3      178.78      202.62     13.82 o 
   3  -2   3      173.32      190.76      5.43 o 
   4  -2   3       12.14       16.50      2.31 o 
   5  -2   3      167.58      199.06      7.74 o 
   6  -2   3      172.12      222.91     14.98 o 
   7  -2   3       24.36       40.78      7.90 o 
  -8  -1   3        2.59        0.79      1.82 o 
  -7  -1   3        0.26        0.62      1.40 o 
  -6  -1   3        8.91       12.52      1.55 o 
  -5  -1   3       23.44       23.19      1.69 o 
  -4  -1   3       11.92       20.75      1.31 o 
  -3  -1   3      158.55      244.46      4.43 o 
  -2  -1   3      347.52      455.87     11.80 o 
  -1  -1   3     2197.76      768.90     29.37 o 
   2  -1   3       38.06       31.57      2.32 o 
   4  -1   3      429.79      469.55     10.66 o 
   5  -1   3      433.63      504.96     15.35 o 
   7  -1   3        0.27       -0.77      2.11 o 
  -8   0   3       16.14       13.66      6.46 o 
  -7   0   3       10.09        1.64      2.57 o 
  -6   0   3       42.70       47.11     12.63 o 
  -5   0   3      216.21      232.05      6.56 o 
  -4   0   3      344.21      389.12      8.18 o 
  -3   0   3       38.36       29.64      1.50 o 
  -2   0   3      321.89      382.65     10.80 o 
   1   0   3     1812.91     1852.17     55.28 o 
   2   0   3      127.06      133.95      4.16 o 
   3   0   3      363.87      350.93      6.96 o 
   4   0   3      156.31      169.63     12.46 o 
   5   0   3       30.90       33.57      3.26 o 
   6   0   3       92.13       89.16     11.26 o 
   7   0   3        6.07        3.03      3.12 o 
   8   0   3        4.99       15.35      6.34 o 
  -7   1   3       19.55        7.82      6.03 o 
  -6   1   3      279.57      151.24     12.53 o 
  -5   1   3      137.82       29.86      4.83 o 
  -4   1   3       17.99        8.18      2.41 o 
  -3   1   3      237.58      137.19     16.50 o 
  -2   1   3      460.88      555.29     16.37 o 
  -1   1   3       10.56       -0.89      0.59 o 
   1   1   3      317.34      346.34      8.91 o 
   2   1   3     1070.11     1226.10     27.89 o 
   3   1   3     1638.87     1933.80     30.50 o 
   4   1   3       77.18       92.81      2.41 o 
   5   1   3      253.61      216.05     10.85 o 
   6   1   3       26.01       11.43      4.15 o 
   7   1   3      125.79       70.96      8.95 o 
   8   1   3        3.12        0.19      1.72 o 
  -7   2   3        0.09       -0.67      3.08 o 
  -6   2   3        3.61        4.60      2.93 o 
  -5   2   3      164.13      125.50      7.21 o 
  -4   2   3       31.68       18.22      3.27 o 
  -3   2   3        0.12       -1.55      1.79 o 
  -1   2   3     2380.84     2461.78    206.93 o 
   0   2   3     1554.53     1638.86     55.91 o 
   1   2   3     1915.67     1978.07     67.57 o 
   2   2   3      145.84      167.05      7.93 o 
   3   2   3        1.79        3.60      0.85 o 
   4   2   3       17.21       18.68      1.42 o 
   5   2   3       20.64       18.01      2.78 o 
   6   2   3        1.69        0.69      1.33 o 
   7   2   3       24.04       16.95      4.50 o 
   8   2   3       32.30       18.57      6.14 o 
   9   2   3        3.02        3.82      2.05 o 
  -6   3   3       49.86       66.23      8.63 o 
  -5   3   3      123.60      144.67      7.99 o 
  -4   3   3        1.85        4.27      2.66 o 
  -3   3   3        6.15        7.85      2.41 o 
  -2   3   3       51.62       58.28      3.63 o 
  -1   3   3       45.75       73.28      6.44 o 
   0   3   3     1888.05     2109.39     60.10 o 
   1   3   3        1.00        5.11      0.95 o 
   2   3   3      247.25      295.59      9.37 o 
   3   3   3      219.42      183.83      4.84 o 
   4   3   3     1441.46     1495.27     27.74 o 
   5   3   3        8.62        8.17      1.31 o 
   6   3   3       65.78       74.62      3.19 o 
   7   3   3       43.08       45.55      7.09 o 
   8   3   3       29.56       23.24      7.06 o 
   9   3   3        2.19        3.70      2.31 o 
  -5   4   3       29.96       34.36      4.34 o 
  -4   4   3       68.86       76.31      5.38 o 
  -3   4   3       14.44       18.48      2.92 o 
  -2   4   3      136.93      157.00      5.19 o 
  -1   4   3      275.85      279.58      8.18 o 
   0   4   3       32.43       36.60      1.82 o 
   1   4   3      606.15      597.83     12.20 o 
   2   4   3      848.26      920.55     17.89 o 
   3   4   3       96.63       79.38      2.69 o 
   4   4   3      353.24      365.24      5.75 o 
   5   4   3      884.88      929.46     17.22 o 
   6   4   3      861.81      884.11     16.25 o 
   7   4   3      149.43      164.27      5.08 o 
   8   4   3        0.92       -0.95      1.65 o 
   9   4   3       46.72       49.12      9.79 o 
  -5   5   3        1.33        1.27      2.70 o 
  -4   5   3       20.97       29.42      5.16 o 
  -3   5   3       17.31       24.73      2.77 o 
  -2   5   3       10.46       16.67      2.20 o 
  -1   5   3      297.69      277.89     13.21 o 
   0   5   3      365.96      337.95      8.14 o 
   1   5   3     1846.94     1737.93     28.54 o 
   2   5   3      356.73      367.48      7.25 o 
   3   5   3        0.92        0.51      0.70 o 
   4   5   3      292.00      316.24      5.32 o 
   5   5   3       88.52       85.66      2.74 o 
   6   5   3        1.59        3.47      1.14 o 
   7   5   3       76.23       86.91      3.80 o 
   8   5   3       11.46       14.88      2.11 o 
   9   5   3        3.60        5.69      2.24 o 
  -4   6   3       35.66       38.61      6.67 o 
  -3   6   3       52.53       61.99      4.16 o 
  -2   6   3       19.21       24.04      2.71 o 
  -1   6   3       26.04       26.57      2.50 o 
   0   6   3       24.33       24.66      2.25 o 
   1   6   3        3.19        3.59      1.41 o 
   2   6   3       43.22       45.66      1.99 o 
   3   6   3        2.94        2.41      0.92 o 
   4   6   3       19.26       17.25      1.26 o 
   5   6   3       21.95       21.54      1.64 o 
   6   6   3       54.69       50.27      2.34 o 
   7   6   3       10.33       12.49      1.59 o 
   8   6   3       57.19       57.55      3.25 o 
   9   6   3       54.90       59.68      3.82 o 
  -2   7   3        6.64        9.32      2.66 o 
  -1   7   3        6.03        4.57      1.83 o 
   0   7   3       19.91       20.45      2.34 o 
   1   7   3       43.54       46.98      2.94 o 
   2   7   3       36.60       43.60      2.78 o 
   3   7   3       13.34       19.91      1.60 o 
   4   7   3       21.53       22.89      1.44 o 
   5   7   3       63.76       57.70      2.34 o 
   6   7   3       77.81       85.52      2.93 o 
   7   7   3      255.09      265.81      5.76 o 
   8   7   3       22.71       25.37      2.07 o 
   9   7   3       14.28       14.17      2.06 o 
  -1   8   3        0.05       -0.84      2.66 o 
   0   8   3        1.88        1.80      2.73 o 
   1   8   3       19.56       16.74      4.03 o 
   2   8   3       20.09       23.30      3.73 o 
   3   8   3      157.72      151.09      5.34 o 
   4   8   3       34.89       35.02      1.80 o 
   5   8   3        2.65        2.57      1.09 o 
   6   8   3       22.04       23.78      1.87 o 
   7   8   3       55.06       53.32      2.61 o 
   8   8   3        0.69       -0.13      1.25 o 
   1   9   3        0.12        0.26      2.84 o 
   2   9   3       32.19       30.83      5.12 o 
   3   9   3       28.61       25.52      4.61 o 
   4   9   3        0.78       -0.71      1.67 o 
   5   9   3        0.02       -0.91      1.36 o 
   6   9   3       77.77       69.22      2.93 o 
   7   9   3       16.24       15.72      1.81 o 
   4  10   3       16.25        9.29      3.64 o 
  -5  -8   4       31.09       38.08      3.28 o 
  -4  -8   4      163.02      172.63      8.42 o 
  -3  -8   4        9.61        6.12      2.01 o 
  -2  -8   4       16.56       19.72      7.26 o 
  -7  -7   4        0.78       -0.46      1.60 o 
  -6  -7   4       10.43        9.00      1.86 o 
  -5  -7   4        6.81        6.06      1.77 o 
  -4  -7   4        3.57        2.20      1.69 o 
  -3  -7   4       27.36       32.76      3.80 o 
  -2  -7   4        0.21        1.16      1.37 o 
  -1  -7   4        6.99        4.56      2.15 o 
   0  -7   4       13.11       10.44      3.86 o 
   1  -7   4       14.55       14.40      3.04 o 
  -7  -6   4        0.81       -0.78      1.31 o 
  -6  -6   4        4.36        8.31      1.65 o 
  -5  -6   4        0.94       -1.52      1.12 o 
  -4  -6   4      212.16      219.69      6.31 o 
  -3  -6   4       55.00       40.66      4.54 o 
  -2  -6   4       67.44       67.67      4.54 o 
  -1  -6   4        0.45        1.50      1.28 o 
   0  -6   4       25.05       20.24      3.08 o 
   1  -6   4       45.75       43.48      4.07 o 
   2  -6   4       82.46       84.09      5.53 o 
  -8  -5   4        1.99        2.01      1.26 o 
  -7  -5   4       23.84       27.99      2.39 o 
  -6  -5   4       17.86       21.43      1.89 o 
  -5  -5   4        1.85        1.41      1.10 o 
  -4  -5   4      156.41      157.57      4.89 o 
  -3  -5   4       19.19       17.65      2.30 o 
  -2  -5   4       65.06       56.14      4.00 o 
  -1  -5   4       44.12       37.48      4.51 o 
   0  -5   4        5.67        2.04      1.25 o 
   1  -5   4        0.17        0.63      1.16 o 
   2  -5   4       66.09       66.61      8.92 o 
   3  -5   4        0.23       -0.14      1.83 o 
   4  -5   4        0.25        1.00      2.17 o 
  -8  -4   4        0.36       -0.66      1.17 o 
  -7  -4   4        6.64        6.13      1.25 o 
  -6  -4   4      215.07      198.33      4.74 o 
  -5  -4   4      159.71      171.71      4.22 o 
  -4  -4   4       19.60       26.75      1.89 o 
  -3  -4   4      226.97      220.01      6.58 o 
  -2  -4   4      310.79      308.93      9.69 o 
  -1  -4   4       58.76       51.03      3.51 o 
   0  -4   4       30.73       33.26      3.01 o 
   1  -4   4       18.06       11.76      2.29 o 
   2  -4   4      304.99      293.19      9.87 o 
   3  -4   4        6.99        9.15      2.25 o 
   4  -4   4        4.99        3.99      2.85 o 
   5  -4   4       21.18       30.42      6.46 o 
  -8  -3   4       45.20       57.27      3.82 o 
  -7  -3   4       26.05       28.72      2.81 o 
  -6  -3   4       23.19       20.04      1.72 o 
  -5  -3   4      142.72      159.57      3.93 o 
  -4  -3   4      710.79      774.33     12.99 o 
  -3  -3   4      628.31      647.52     12.25 o 
  -2  -3   4      154.16      149.16     11.43 o 
  -1  -3   4      801.76      800.62     19.85 o 
   0  -3   4     1048.11      935.14     22.87 o 
   1  -3   4      622.29      615.88     16.19 o 
   2  -3   4       84.43       83.86      4.32 o 
   3  -3   4       20.36       22.07      2.22 o 
   4  -3   4        1.20       -0.47      1.53 o 
   5  -3   4        0.10       -1.69      2.95 o 
   6  -3   4       23.78       34.40      7.00 o 
  -8  -2   4       39.51       56.13      7.16 o 
  -7  -2   4        3.19        2.42      1.02 o 
  -6  -2   4      183.81      213.50      5.20 o 
  -5  -2   4      291.03      306.06      5.85 o 
  -4  -2   4      264.06      272.64      5.20 o 
  -3  -2   4      145.77      157.69      3.80 o 
  -2  -2   4      393.28      464.10     12.15 o 
  -1  -2   4       29.10       35.22      2.36 o 
   0  -2   4      683.91      757.35     18.45 o 
   1  -2   4      396.87      400.10     10.91 o 
   2  -2   4      404.85      409.36     11.33 o 
   3  -2   4        4.15        6.48      1.47 o 
   4  -2   4      339.68      387.81     10.38 o 
   5  -2   4       31.97       31.97      5.76 o 
   6  -2   4       58.94       87.16      9.33 o 
   7  -2   4       14.76       16.10      5.71 o 
  -8  -1   4        1.39        1.52      3.48 o 
  -7  -1   4        2.45        1.59      1.31 o 
  -6  -1   4       19.14       18.30      1.80 o 
  -5  -1   4      200.36      219.07      5.16 o 
  -4  -1   4      414.01      427.73      7.25 o 
  -3  -1   4       52.05       44.59      1.96 o 
  -2  -1   4        1.52        2.79      1.12 o 
   2  -1   4      907.47      909.66     21.54 o 
   3  -1   4     1404.19     1520.05     29.46 o 
   4  -1   4      128.60      139.13      4.58 o 
   5  -1   4      167.50      185.73      7.82 o 
   7  -1   4      139.57      232.53     15.82 o 
  -7   0   4       11.32       10.73      5.72 o 
  -6   0   4       32.70       25.44      9.64 o 
  -5   0   4       70.60       67.73      3.96 o 
  -4   0   4      270.17      301.68      8.05 o 
  -3   0   4      680.73      648.50     25.56 o 
  -2   0   4      699.50      770.45     15.70 o 
  -1   0   4       68.38       49.39      3.09 o 
   1   0   4     4150.22     4271.80    126.19 o 
   2   0   4      230.41      167.11      5.19 o 
   3   0   4     2658.98     2965.09     41.90 o 
   4   0   4      183.75      187.71      7.44 o 
   5   0   4      172.65      169.71      7.41 o 
   6   0   4        0.92        1.10      1.42 o 
   7   0   4       13.76       17.55      6.01 o 
   8   0   4       38.16       47.87      8.51 o 
  -7   1   4       11.91        3.93      2.86 o 
  -6   1   4        0.98       -0.48      2.17 o 
  -5   1   4       32.61       19.51      3.35 o 
  -4   1   4       81.60       75.31     10.16 o 
  -3   1   4      262.46      243.92     10.70 o 
  -2   1   4      880.96     1074.54     27.83 o 
  -1   1   4      192.31      230.91      6.98 o 
   0   1   4       23.83       34.14      3.38 o 
   1   1   4      134.59      156.15      7.54 o 
   2   1   4      974.07      993.30     23.10 o 
   3   1   4       13.02       10.62      0.87 o 
   4   1   4       26.21       29.43      1.89 o 
   5   1   4        3.78        2.52      1.30 o 
   6   1   4       93.64       41.58     12.71 o 
   7   1   4        0.39        1.03      1.46 o 
   8   1   4        2.54        2.55      2.05 o 
  -7   2   4       14.62       17.56      4.51 o 
  -6   2   4       64.32       55.91      5.55 o 
  -5   2   4        3.22        3.71      2.76 o 
  -4   2   4       47.18       48.11     14.44 o 
  -3   2   4        0.77        0.90      1.93 o 
  -2   2   4        0.80        0.25      0.88 o 
  -1   2   4       18.64       31.85      2.41 o 
   0   2   4     1128.92     1236.77     29.39 o 
   1   2   4      169.49      185.06      6.89 o 
   2   2   4      488.97      512.42     10.39 o 
   3   2   4      343.13      321.43      5.98 o 
   4   2   4      120.63      134.07      4.93 o 
   5   2   4       19.12       21.59      4.84 o 
   6   2   4       29.06       27.22      3.47 o 
   7   2   4      253.11      286.02     14.74 o 
   8   2   4       16.21       12.93      5.99 o 
   9   2   4       43.27       31.61      7.65 o 
  -6   3   4       10.33        9.61      3.62 o 
  -5   3   4      156.05      179.97     10.93 o 
  -4   3   4      180.65      193.14     14.64 o 
  -3   3   4       52.06       58.26      5.40 o 
  -2   3   4       60.77       52.43      3.79 o 
  -1   3   4       13.54       15.47      4.51 o 
   0   3   4       29.93       40.84      2.43 o 
   1   3   4       50.36       50.95      9.55 o 
   2   3   4      236.23      240.47      7.33 o 
   3   3   4      124.32      114.48      4.51 o 
   4   3   4      448.62      450.70      8.85 o 
   5   3   4      163.31      158.38      4.62 o 
   6   3   4       67.25       70.78      5.30 o 
   7   3   4        1.62        1.30      1.38 o 
   8   3   4        2.73        3.00      1.94 o 
   9   3   4        1.91        2.94      1.90 o 
  -5   4   4        8.39        8.43      3.90 o 
  -4   4   4       79.24       84.13      5.68 o 
  -3   4   4        2.53        0.65      1.96 o 
  -2   4   4        7.00        6.29      3.16 o 
  -1   4   4       83.31       79.43      5.83 o 
   0   4   4     1696.83     1739.04     38.31 o 
   1   4   4      255.58      240.92      5.97 o 
   2   4   4       64.18       65.20      2.58 o 
   3   4   4       25.38       23.53      2.21 o 
   4   4   4     1155.46     1209.50     20.72 o 
   5   4   4        8.12       17.77      1.66 o 
   6   4   4       22.60       29.00      2.14 o 
   7   4   4      134.20      150.97      5.82 o 
   8   4   4       60.54       48.18      5.90 o 
   9   4   4       17.53       11.22      3.76 o 
  -4   5   4      100.61      129.13     10.15 o 
  -3   5   4        1.14        3.37      3.38 o 
  -2   5   4       23.63       39.09      5.14 o 
  -1   5   4       40.26       44.50      6.40 o 
   0   5   4       11.15       18.87      2.39 o 
   1   5   4      591.22      571.64     12.20 o 
   2   5   4      827.13      835.96     16.92 o 
   3   5   4      620.20      629.16     13.15 o 
   4   5   4      371.94      380.90      6.33 o 
   5   5   4      144.49      144.83      3.73 o 
   6   5   4      258.43      266.35      6.51 o 
   7   5   4       74.92       89.10      3.67 o 
   8   5   4        4.29        5.90      1.71 o 
   9   5   4        8.00        6.40      2.36 o 
  -3   6   4      109.21      151.14     11.16 o 
  -2   6   4       82.90       95.85      5.53 o 
  -1   6   4       12.28       21.39      4.15 o 
   0   6   4       40.46       59.86      4.01 o 
   1   6   4      906.88      857.10     21.30 o 
   2   6   4       85.61       86.65      3.58 o 
   3   6   4       45.44       43.17      2.68 o 
   4   6   4        0.02        0.13      0.81 o 
   5   6   4        1.58        1.75      1.04 o 
   6   6   4      143.35      140.85      3.93 o 
   7   6   4       56.13       51.22      2.83 o 
   8   6   4        1.30        0.78      1.42 o 
   9   6   4        9.29        8.34      2.22 o 
  -2   7   4        5.99        9.57      2.77 o 
  -1   7   4        0.18        0.82      1.86 o 
   0   7   4       21.40       22.13      2.94 o 
   1   7   4        1.43        3.31      1.75 o 
   2   7   4      190.91      187.00      7.00 o 
   3   7   4        2.90        3.06      1.14 o 
   4   7   4        5.84        3.66      1.10 o 
   5   7   4       89.45       94.34      3.16 o 
   6   7   4       95.15       90.86      3.23 o 
   7   7   4       32.46       35.77      2.30 o 
   8   7   4       80.66       89.68      3.99 o 
   9   7   4       71.25       83.02      4.21 o 
  -1   8   4        0.01       -3.26      2.17 o 
   0   8   4        0.38       -0.81      1.87 o 
   1   8   4        0.01       -1.11      1.69 o 
   2   8   4        4.85        3.16      1.98 o 
   3   8   4      122.88      114.79      5.47 o 
   4   8   4      120.40      136.11      4.40 o 
   5   8   4       32.49       36.88      2.63 o 
   6   8   4       26.58       18.35      1.68 o 
   7   8   4      138.85      135.30      4.00 o 
   8   8   4       23.98       27.37      2.18 o 
   1   9   4       12.28       15.77      4.51 o 
   2   9   4        0.09       -1.37      2.59 o 
   3   9   4       60.52       53.18      4.14 o 
   4   9   4       13.31        6.80      3.11 o 
   5   9   4       22.41       21.82      2.33 o 
   6   9   4        0.01        0.70      1.37 o 
   7   9   4        6.31        5.80      1.78 o 
   4  10   4        6.74        9.34      3.55 o 
  -6  -7   5        1.88        3.82      1.79 o 
  -5  -7   5        7.41        7.48      1.95 o 
  -4  -7   5       91.44       98.68      6.69 o 
  -3  -7   5       27.84       27.60      3.76 o 
  -2  -7   5       16.59       16.42      3.19 o 
  -1  -7   5        6.70        6.31      2.08 o 
   0  -7   5       23.73       22.54      3.59 o 
  -7  -6   5        1.74        5.29      1.72 o 
  -6  -6   5        3.31        2.94      1.67 o 
  -5  -6   5        8.58        8.10      1.83 o 
  -4  -6   5       20.58       16.93      2.23 o 
  -3  -6   5       97.32       82.06      6.99 o 
  -2  -6   5        0.72        1.31      1.42 o 
  -1  -6   5        5.69        4.05      1.72 o 
   0  -6   5       37.90       29.74      3.52 o 
   1  -6   5       67.02       67.02      4.97 o 
   2  -6   5        2.07       -0.10      1.90 o 
  -7  -5   5        0.16        0.08      1.21 o 
  -6  -5   5        1.14       -0.75      1.14 o 
  -5  -5   5        2.34        0.85      1.35 o 
  -4  -5   5       66.93       72.18      4.11 o 
  -3  -5   5       46.59       38.39      6.23 o 
  -2  -5   5      806.12      801.94     21.47 o 
  -1  -5   5       75.34       72.98      4.55 o 
   0  -5   5       29.56       34.42      3.49 o 
   1  -5   5        3.75        2.45      1.87 o 
   2  -5   5      103.49       97.86      5.61 o 
   3  -5   5       43.19       52.40      4.59 o 
  -8  -4   5        0.44       -1.48      1.30 o 
  -7  -4   5        5.14        6.26      1.44 o 
  -6  -4   5       25.69       27.57      2.20 o 
  -5  -4   5       17.97       19.93      1.91 o 
  -4  -4   5        6.69        8.83      1.68 o 
  -3  -4   5       61.42       55.96      5.37 o 
  -2  -4   5      144.79      125.45      5.67 o 
  -1  -4   5       58.92       48.78      4.80 o 
   0  -4   5       63.11       54.20      3.72 o 
   1  -4   5       18.00       15.46      3.37 o 
   2  -4   5       10.73        7.19      3.11 o 
   3  -4   5       50.40       50.80      5.68 o 
   4  -4   5        0.21       -0.57      1.79 o 
  -8  -3   5       19.08       22.79      3.09 o 
  -7  -3   5        0.25        0.01      1.00 o 
  -6  -3   5      211.80      201.31      5.27 o 
  -5  -3   5       67.19       75.19      3.01 o 
  -4  -3   5      113.89       94.20      3.24 o 
  -3  -3   5        0.91        1.36      1.15 o 
  -2  -3   5      475.73      511.58     13.96 o 
  -1  -3   5       11.82       11.13      2.11 o 
   0  -3   5       41.94       52.15      3.48 o 
   1  -3   5       47.74       43.07      5.57 o 
   2  -3   5      531.96      512.95     14.42 o 
   3  -3   5        1.21       -1.82      1.27 o 
   4  -3   5       66.44       74.04      4.73 o 
   5  -3   5        4.42        4.98      3.83 o 
  -8  -2   5       13.02       23.66      4.19 o 
  -7  -2   5       37.31       53.98      4.48 o 
  -6  -2   5       54.04       60.64      3.16 o 
  -5  -2   5       53.70       58.47      2.68 o 
  -4  -2   5      382.86      396.89      7.74 o 
  -3  -2   5      836.89      802.43     14.59 o 
  -2  -2   5      748.30      736.40     25.87 o 
  -1  -2   5        5.13        4.00      2.57 o 
   0  -2   5       17.49       19.49      2.08 o 
   1  -2   5       30.78       28.97      2.52 o 
   2  -2   5        2.08        6.12      2.80 o 
   3  -2   5      113.05      121.22      4.45 o 
   4  -2   5        5.52        5.81      1.57 o 
   5  -2   5        3.42        4.92      3.71 o 
   6  -2   5       36.08       60.76      8.14 o 
  -7  -1   5       22.12       33.98      3.49 o 
  -6  -1   5        0.52       -0.82      1.27 o 
  -5  -1   5       10.57       13.18      1.90 o 
  -4  -1   5       19.12       15.09      2.00 o 
  -3  -1   5      283.19      278.07      9.92 o 
  -2  -1   5      775.25      891.80     14.09 o 
  -1  -1   5       10.78       18.34      2.61 o 
   1  -1   5     1056.83     1081.58     25.32 o 
   2  -1   5      653.97      633.18     15.88 o 
   3  -1   5      330.71      364.50      8.73 o 
   4  -1   5      483.78      525.45     11.99 o 
   5  -1   5       86.09      105.56      5.95 o 
   6  -1   5       43.04       60.79      7.78 o 
   7  -1   5       23.60       49.95      7.96 o 
  -7   0   5       44.15       36.32      9.29 o 
  -6   0   5        0.45       -0.50      1.46 o 
  -5   0   5        5.58        3.83      1.58 o 
  -4   0   5      155.31      163.23      5.77 o 
  -3   0   5      339.43      326.65      6.36 o 
  -2   0   5        0.36        0.97      0.86 o 
  -1   0   5     1060.25     1118.90     21.47 o 
   0   0   5     1360.72     1430.61     32.89 o 
   1   0   5       17.32       22.91      2.31 o 
   2   0   5     1070.23     1107.75     34.27 o 
   3   0   5     1618.13     1653.25     24.11 o 
   4   0   5      694.41      744.38     11.86 o 
   5   0   5      147.86      162.34      8.66 o 
   6   0   5       48.31       55.76      4.50 o 
   8   0   5       15.87       25.29      7.03 o 
  -7   1   5        3.30        3.83      2.47 o 
  -6   1   5       13.98       15.41      2.86 o 
  -5   1   5      124.47       96.15     14.73 o 
  -4   1   5      322.88      345.70     11.48 o 
  -3   1   5       34.19       28.76      2.50 o 
  -2   1   5     1477.28     1558.95     29.87 o 
  -1   1   5     1270.49     1269.73     25.18 o 
   0   1   5      492.63      479.74     10.24 o 
   1   1   5       47.76       48.36      3.27 o 
   2   1   5      152.75      133.65      3.63 o 
   3   1   5      233.22      221.54      4.26 o 
   4   1   5      655.64      687.26     10.92 o 
   5   1   5       33.07       25.40      2.87 o 
   6   1   5        1.33        3.66      1.74 o 
   7   1   5       43.67       55.69      4.90 o 
   8   1   5       47.22       66.03      9.43 o 
  -6   2   5       65.33       82.65      8.15 o 
  -5   2   5      147.86       90.91      9.41 o 
  -4   2   5        6.78        4.65      2.34 o 
  -3   2   5       51.66       22.53      4.55 o 
  -2   2   5        0.39       -0.33      0.99 o 
  -1   2   5      247.57      249.15      7.99 o 
   0   2   5       51.42       47.57      2.41 o 
   1   2   5       77.58       84.67      3.09 o 
   2   2   5      176.87      182.74      4.74 o 
   3   2   5      146.04      145.70      5.29 o 
   4   2   5       39.23       35.38      2.16 o 
   5   2   5       30.54       24.85      2.69 o 
   6   2   5      223.74      228.20      6.73 o 
   7   2   5       25.61       24.97      5.19 o 
   8   2   5        2.18        4.49      2.00 o 
  -6   3   5        2.09       -1.34      3.09 o 
  -5   3   5        6.52        6.49      3.78 o 
  -4   3   5       25.23       20.62      4.39 o 
  -3   3   5        8.24        9.89      3.42 o 
  -2   3   5       68.34       98.24      6.94 o 
  -1   3   5        0.44        3.56      1.23 o 
   0   3   5       39.47       54.73      3.05 o 
   1   3   5      199.72      239.62      7.48 o 
   2   3   5      216.11      237.73      7.52 o 
   3   3   5      311.75      328.71      7.51 o 
   4   3   5      417.07      373.10      8.86 o 
   5   3   5      699.82      694.77     14.99 o 
   6   3   5       88.02       93.20      3.92 o 
   7   3   5        4.24        0.70      1.37 o 
   8   3   5        2.84        2.49      1.94 o 
   9   3   5       39.47       26.05      9.01 o 
  -5   4   5       14.05       10.68      4.15 o 
  -4   4   5       13.90       11.90      4.34 o 
  -3   4   5       12.80       11.63      3.96 o 
  -2   4   5       31.13       38.82      5.07 o 
  -1   4   5        8.93        7.54      2.97 o 
   0   4   5      418.02      456.94     12.65 o 
   1   4   5      310.70      317.85     10.52 o 
   2   4   5      492.85      473.10     13.15 o 
   3   4   5       56.34       50.05      3.16 o 
   4   4   5       12.00       10.39      2.42 o 
   5   4   5       58.18       55.83      2.64 o 
   6   4   5      144.62      147.69      8.29 o 
   7   4   5        3.40        2.19      1.35 o 
   8   4   5        3.83        3.42      1.66 o 
   9   4   5        3.34        2.60      2.02 o 
  -4   5   5       81.62      101.86      9.29 o 
  -3   5   5       53.09       77.30      8.11 o 
  -2   5   5      180.23      179.66     10.99 o 
  -1   5   5        0.16        0.73      2.46 o 
   0   5   5       93.67       89.90      6.58 o 
   1   5   5      257.71      245.71      8.14 o 
   2   5   5        0.48       -0.15      1.28 o 
   3   5   5       69.54       72.16      5.17 o 
   4   5   5      288.03      294.04      6.56 o 
   5   5   5       50.15       46.66      2.48 o 
   6   5   5       45.28       43.01      2.58 o 
   7   5   5       38.41       38.20      3.33 o 
   8   5   5       11.23        8.94      1.89 o 
   9   5   5       58.23       55.65      9.81 o 
  -3   6   5       13.20       20.41      5.52 o 
  -2   6   5       34.21       52.67      6.72 o 
  -1   6   5       99.20      111.78      8.44 o 
   0   6   5       54.27       65.18      8.91 o 
   1   6   5        0.04       -1.52      1.47 o 
   2   6   5      142.68      117.23      4.62 o 
   3   6   5      367.34      336.90      8.37 o 
   4   6   5      109.58      110.95      5.42 o 
   5   6   5        0.33       -1.07      1.28 o 
   6   6   5        2.20        4.85      1.71 o 
   7   6   5        8.85        9.44      1.76 o 
   8   6   5       24.80       27.74      2.54 o 
   9   6   5        2.02        3.37      1.78 o 
  -2   7   5       16.79       16.77      5.04 o 
  -1   7   5       20.14       28.62      3.69 o 
   0   7   5        0.89        0.95      1.92 o 
   1   7   5       12.73       11.54      2.40 o 
   2   7   5      242.65      223.91      8.05 o 
   3   7   5        0.18        1.26      1.56 o 
   4   7   5      189.74      191.49      7.80 o 
   5   7   5        0.13       -0.47      1.36 o 
   6   7   5       38.38       36.80      3.08 o 
   7   7   5      126.95      125.34      4.50 o 
   8   7   5       30.42       28.59      2.65 o 
   9   7   5        0.00       -0.12      2.26 o 
  -1   8   5       23.19       31.59      4.04 o 
   0   8   5        7.54        8.30      2.54 o 
   1   8   5        0.29       -2.29      1.52 o 
   2   8   5       62.23       51.31      4.07 o 
   3   8   5       15.24       19.26      2.78 o 
   4   8   5       19.59       19.78      2.97 o 
   5   8   5       96.88      106.98      4.85 o 
   6   8   5      118.19      130.00      5.51 o 
   7   8   5       12.25       16.19      2.61 o 
   8   8   5        5.52        4.96      2.12 o 
   1   9   5       12.30       16.07      3.17 o 
   2   9   5       30.71       31.79      3.68 o 
   3   9   5       22.65       19.12      4.79 o 
   4   9   5       20.03       26.09      4.87 o 
   5   9   5       62.56       65.36      3.51 o 
   6   9   5       49.36       52.02      3.92 o 
   7   9   5        9.50        7.22      1.92 o 
  -4  -7   6        3.67        0.98      1.55 o 
  -3  -7   6       53.04       54.93      5.11 o 
  -2  -7   6       67.45       75.62      5.75 o 
  -1  -7   6       26.57       28.06      6.83 o 
  -6  -6   6        8.51       10.10      2.18 o 
  -5  -6   6        4.08        4.24      1.65 o 
  -4  -6   6       23.70       20.67      3.21 o 
  -3  -6   6        7.38        6.52      1.96 o 
  -2  -6   6      219.78      215.75      9.06 o 
  -1  -6   6       31.79       41.03      4.15 o 
   0  -6   6       37.03       36.31      4.13 o 
   1  -6   6       22.70       16.10      3.20 o 
  -7  -5   6       31.54       25.06      2.56 o 
  -6  -5   6       17.86       19.02      2.26 o 
  -5  -5   6        1.73        1.85      1.57 o 
  -4  -5   6       24.93       24.58      3.21 o 
  -3  -5   6       90.14       81.90      5.22 o 
  -2  -5   6       51.00       44.01      3.95 o 
  -1  -5   6        7.35        9.58      2.44 o 
   0  -5   6      255.54      264.86     21.55 o 
   1  -5   6      196.34      208.96      8.67 o 
   2  -5   6        8.20        8.51      2.58 o 
   3  -5   6       42.67       43.97      4.43 o 
  -7  -4   6        0.29       -0.51      1.37 o 
  -6  -4   6        4.20       12.21      1.90 o 
  -5  -4   6      119.65      124.50      4.55 o 
  -4  -4   6       27.91       30.42      3.89 o 
  -3  -4   6       34.12       40.46      2.94 o 
  -2  -4   6      278.14      263.88      9.24 o 
  -1  -4   6      104.74      107.34      5.39 o 
   0  -4   6      186.59      176.61      8.68 o 
   1  -4   6       16.01       12.81      3.27 o 
   2  -4   6        8.03        3.72      2.22 o 
   3  -4   6       41.39       44.46      4.01 o 
   4  -4   6        2.95        1.74      1.99 o 
  -7  -3   6        1.43       -1.14      1.25 o 
  -6  -3   6        0.40       -0.02      1.06 o 
  -5  -3   6       70.79       70.30      3.92 o 
  -4  -3   6       75.08       64.96      3.31 o 
  -3  -3   6      200.57      191.67      6.16 o 
  -2  -3   6        5.40        3.52      1.65 o 
  -1  -3   6       32.64       29.39      4.32 o 
   0  -3   6        5.28       11.34      2.17 o 
   1  -3   6        0.43        0.64      1.12 o 
   2  -3   6        0.30       -0.22      1.29 o 
   3  -3   6       41.26       42.89      3.10 o 
   4  -3   6        2.02        1.98      1.97 o 
   5  -3   6        1.31       -2.52      2.90 o 
  -7  -2   6        6.59        2.10      1.60 o 
  -6  -2   6       16.68       23.04      2.42 o 
  -5  -2   6        3.72        3.86      1.23 o 
  -4  -2   6       36.54       31.78      2.69 o 
  -3  -2   6        3.17        5.10      1.43 o 
  -2  -2   6      451.36      488.35     10.95 o 
  -1  -2   6        7.02        0.89      1.47 o 
   0  -2   6      534.85      516.43     13.84 o 
   1  -2   6       20.44       22.84      2.44 o 
   2  -2   6       25.53       25.52      2.63 o 
   3  -2   6        6.76        6.16      1.59 o 
   4  -2   6       53.99       54.08      3.20 o 
   5  -2   6       25.19       38.06      6.19 o 
   6  -2   6        6.89        6.15      4.21 o 
  -7  -1   6       46.25       61.47      6.46 o 
  -6  -1   6       97.76      139.07      5.88 o 
  -5  -1   6       25.12       30.12      2.20 o 
  -4  -1   6       10.57       10.24      1.33 o 
  -3  -1   6       52.46       52.08      2.21 o 
  -2  -1   6      145.04      155.03      3.63 o 
  -1  -1   6      198.65      250.89     12.79 o 
   0  -1   6        0.25       -0.13      0.74 o 
   1  -1   6       94.42       92.45      4.10 o 
   2  -1   6      101.91      116.91      4.76 o 
   3  -1   6      523.80      597.24     13.31 o 
   4  -1   6       23.86       31.95      2.42 o 
   5  -1   6       60.79       74.33      5.05 o 
   6  -1   6       17.77       26.74      5.96 o 
   7  -1   6       17.28       35.79      6.88 o 
  -7   0   6        5.51        6.61      2.93 o 
  -6   0   6       20.41       19.47      2.56 o 
  -5   0   6       92.96      100.46      5.73 o 
  -4   0   6      152.38      149.13      4.75 o 
  -3   0   6      132.93      151.96      3.85 o 
  -2   0   6      901.79      887.45     13.93 o 
  -1   0   6     1184.99     1135.30     28.63 o 
   0   0   6        3.32        3.74      1.19 o 
   1   0   6      445.21      416.71     14.89 o 
   2   0   6      537.40      546.65      9.59 o 
   3   0   6      366.23      420.22      7.22 o 
   4   0   6     1010.89     1097.80     19.21 o 
   5   0   6       20.11       22.76      4.42 o 
   6   0   6      178.28      215.45      9.21 o 
   7   0   6        5.47        1.75      4.05 o 
  -6   1   6       30.13       30.58      5.01 o 
  -5   1   6       44.59       46.30      3.58 o 
  -4   1   6      187.32      209.21      6.95 o 
  -3   1   6       43.10       47.36      3.11 o 
  -2   1   6       82.13       91.96      4.32 o 
  -1   1   6      771.05      772.87     23.88 o 
   0   1   6     1898.51     1954.40     36.30 o 
   1   1   6      463.39      405.57      9.34 o 
   2   1   6       53.80       59.12      2.43 o 
   3   1   6      172.46      187.28      4.50 o 
   4   1   6      977.37      985.55     17.38 o 
   5   1   6       28.59       29.76      2.14 o 
   6   1   6       27.91       21.66      2.67 o 
   7   1   6       16.06       16.23      2.65 o 
   8   1   6        1.87        1.66      2.33 o 
  -6   2   6       37.29       48.86      6.52 o 
  -5   2   6       84.48       89.26      7.64 o 
  -4   2   6       73.50       82.67      7.09 o 
  -3   2   6      117.92      136.70      6.33 o 
  -2   2   6      141.91      168.30      6.84 o 
  -1   2   6       68.17       60.52      3.86 o 
   0   2   6      168.16      190.68      9.14 o 
   1   2   6      540.73      571.48     10.72 o 
   2   2   6      118.41      123.19      3.80 o 
   3   2   6       93.65      106.39      2.96 o 
   4   2   6      432.72      441.17      8.88 o 
   5   2   6      469.14      464.71     13.94 o 
   6   2   6       14.05       18.43      2.89 o 
   7   2   6       10.80       11.60      2.53 o 
   8   2   6       59.80       77.74      6.03 o 
  -5   3   6        0.28        3.21      3.02 o 
  -4   3   6        1.23        0.04      2.73 o 
  -3   3   6        5.84        1.87      2.74 o 
  -2   3   6       57.95       50.93      5.39 o 
  -1   3   6      134.52      143.62      5.87 o 
   0   3   6      151.77      129.94      8.19 o 
   1   3   6      157.10      173.20      6.27 o 
   2   3   6      159.37      151.21      4.62 o 
   3   3   6      171.88      169.47      4.80 o 
   4   3   6       32.49       35.16      2.42 o 
   5   3   6       84.72       94.34      3.93 o 
   6   3   6      433.41      429.37     10.60 o 
   7   3   6      183.67      186.86      6.29 o 
   8   3   6       16.53       16.37      2.82 o 
  -5   4   6       12.21       15.64      4.74 o 
  -4   4   6       39.61       40.55      6.27 o 
  -3   4   6        0.56        4.02      3.64 o 
  -2   4   6       92.93       88.81      7.31 o 
  -1   4   6        1.79       -2.56      2.04 o 
   0   4   6      107.25      116.64      5.07 o 
   1   4   6      479.81      470.48     13.39 o 
   2   4   6      266.98      236.94      8.01 o 
   3   4   6      113.41      130.60      5.52 o 
   4   4   6        0.06        0.80      1.24 o 
   5   4   6      290.59      277.07      7.60 o 
   6   4   6       37.51       28.51      2.84 o 
   7   4   6       16.87       19.52      2.84 o 
   8   4   6        0.57       -0.78      1.48 o 
   9   4   6        5.28        2.66      2.14 o 
  -4   5   6        3.03        3.10      4.29 o 
  -3   5   6       85.57      107.72      9.28 o 
  -2   5   6       48.90       64.81      7.11 o 
  -1   5   6       80.69       88.55      7.54 o 
   0   5   6        0.12       -2.72      2.00 o 
   1   5   6       67.50       63.89      3.83 o 
   2   5   6      200.98      174.16      6.74 o 
   3   5   6      174.37      171.20      6.83 o 
   4   5   6       39.64       35.71      3.25 o 
   5   5   6       14.16        9.94      1.91 o 
   6   5   6        0.23       -1.86      1.25 o 
   7   5   6        2.58        1.36      1.30 o 
   8   5   6       16.22       13.54      2.17 o 
   9   5   6        0.01        1.79      1.73 o 
  -3   6   6       23.81       40.18      7.29 o 
  -2   6   6       10.41       11.07      4.45 o 
  -1   6   6        9.17       11.62      4.18 o 
   0   6   6       23.23       29.93      4.93 o 
   1   6   6       84.82       89.12      7.10 o 
   2   6   6       93.73       91.15      4.79 o 
   3   6   6       93.40       91.17      5.00 o 
   4   6   6      237.83      219.45     15.11 o 
   5   6   6       57.74       49.66      3.28 o 
   6   6   6       29.42       31.90      2.83 o 
   7   6   6        8.93        8.81      1.97 o 
   8   6   6        9.53        5.71      2.40 o 
   9   6   6        0.04       -0.40      1.50 o 
  -2   7   6       13.27       11.49      5.18 o 
  -1   7   6       26.86       24.95      5.66 o 
   0   7   6      120.44      114.78      8.88 o 
   1   7   6       11.35       14.95      3.82 o 
   2   7   6        6.10        3.78      2.66 o 
   3   7   6       18.60       19.28      4.70 o 
   4   7   6       14.35       13.51      2.63 o 
   5   7   6       41.37       45.98      3.31 o 
   6   7   6        2.94        1.45      1.59 o 
   7   7   6       12.33       11.28      2.35 o 
   8   7   6       27.51       31.87      3.22 o 
   0   8   6        2.36        6.48      4.02 o 
   1   8   6       43.51       43.04      5.74 o 
   2   8   6        6.86        3.48      2.98 o 
   3   8   6       34.09       27.90      3.17 o 
   4   8   6      110.87      102.22      5.82 o 
   5   8   6       42.40       45.64      3.49 o 
   6   8   6        8.22        8.19      2.19 o 
   7   8   6      102.78       99.76      5.01 o 
   8   8   6       15.68       20.59      2.96 o 
   2   9   6       46.14       49.02      7.04 o 
   3   9   6        7.96       11.28      3.20 o 
   4   9   6        0.41        2.40      3.01 o 
   5   9   6        9.04        8.92      2.49 o 
   6   9   6       86.25       93.07      4.88 o 
   7   9   6       24.20       24.82      3.13 o 
  -5  -6   7       68.18       84.33      4.85 o 
  -4  -6   7        3.24        6.94      2.02 o 
  -3  -6   7       11.61        7.17      1.91 o 
  -2  -6   7       30.77       26.93      7.66 o 
  -1  -6   7        9.35        4.02      2.14 o 
   0  -6   7       50.82       51.39      4.80 o 
  -6  -5   7       10.84        7.99      1.90 o 
  -5  -5   7       39.94       44.59      3.25 o 
  -4  -5   7       98.66      105.31      5.02 o 
  -3  -5   7        1.17        2.16      1.57 o 
  -2  -5   7      287.17      285.92     10.62 o 
  -1  -5   7       38.36       40.68      4.05 o 
   0  -5   7      253.44      247.40      9.68 o 
   1  -5   7       11.55        3.55      2.57 o 
   2  -5   7       75.61       79.34      5.49 o 
  -6  -4   7       24.94       20.58      2.26 o 
  -5  -4   7        7.45        4.03      1.42 o 
  -4  -4   7        0.54        1.99      1.35 o 
  -3  -4   7      260.96      272.19      9.94 o 
  -2  -4   7      208.46      199.93      7.98 o 
  -1  -4   7       19.53       18.81      2.91 o 
   0  -4   7      196.37      205.16      8.17 o 
   1  -4   7      383.55      369.09     12.21 o 
   2  -4   7       85.09       82.67      5.86 o 
   3  -4   7        3.20        1.12      2.01 o 
  -6  -3   7        2.51        3.47      1.44 o 
  -5  -3   7      128.09      129.11      4.65 o 
  -4  -3   7       13.99       19.62      2.06 o 
  -3  -3   7      270.54      270.51      7.65 o 
  -2  -3   7        0.76        0.50      1.10 o 
  -1  -3   7       31.20       30.27      3.07 o 
   0  -3   7        0.03        0.12      1.06 o 
   1  -3   7        0.58       -1.10      1.11 o 
   2  -3   7      101.51      103.06      6.20 o 
   3  -3   7       58.00       49.12      3.50 o 
   4  -3   7       25.54       28.00      5.82 o 
  -7  -2   7       35.89       43.50      4.92 o 
  -6  -2   7       17.13       13.98      2.48 o 
  -5  -2   7        1.13       -0.80      1.05 o 
  -4  -2   7       14.07        9.64      1.70 o 
  -3  -2   7       32.61       36.11      2.37 o 
  -2  -2   7        4.64        7.32      1.55 o 
  -1  -2   7       67.19       55.36      3.59 o 
   0  -2   7       73.56       68.34      4.47 o 
   1  -2   7       25.05       28.99      2.87 o 
   2  -2   7        0.52        0.93      1.35 o 
   3  -2   7       77.18       86.32      4.11 o 
   4  -2   7       51.87       55.29      4.65 o 
   5  -2   7        1.93       -0.12      2.81 o 
  -6  -1   7       14.56       17.01      4.18 o 
  -5  -1   7       11.99       21.03      2.60 o 
  -4  -1   7       14.09       26.51      1.86 o 
  -3  -1   7       19.09       23.73      1.68 o 
  -2  -1   7       59.07       55.99      2.20 o 
  -1  -1   7        2.08        2.73      1.38 o 
   0  -1   7      334.16      328.28      9.56 o 
   1  -1   7        6.31        2.07      1.52 o 
   2  -1   7      100.14       99.91      4.63 o 
   3  -1   7      161.56      161.62      6.67 o 
   4  -1   7       37.62       41.53      3.86 o 
   5  -1   7        8.98        3.15      4.04 o 
   6  -1   7        0.16        5.01      3.58 o 
  -6   0   7       29.15       32.95      3.41 o 
  -5   0   7        6.13        7.45      2.15 o 
  -4   0   7       16.66       16.10      2.28 o 
  -3   0   7        2.73        3.18      1.19 o 
  -2   0   7      105.06      100.40      4.10 o 
  -1   0   7      670.14      674.30     28.59 o 
   0   0   7      179.78      179.34      5.15 o 
   1   0   7      296.01      296.27      6.80 o 
   2   0   7        7.18        4.97      1.41 o 
   3   0   7      268.36      283.89      7.42 o 
   4   0   7       90.52      118.07      5.96 o 
   5   0   7       93.39      123.68      6.43 o 
   6   0   7       30.26       32.46      3.87 o 
   7   0   7        0.05        2.01      2.31 o 
  -6   1   7       58.04       57.97      5.14 o 
  -5   1   7      124.13      124.29      5.61 o 
  -4   1   7       26.99       27.87      2.90 o 
  -3   1   7      122.16      120.94      5.00 o 
  -2   1   7      749.49      760.73     16.53 o 
  -1   1   7      226.34      220.85      6.44 o 
   0   1   7        8.28       11.11      1.67 o 
   1   1   7      179.44      181.65      5.13 o 
   2   1   7      490.28      476.84      9.27 o 
   3   1   7      234.47      228.20      4.59 o 
   4   1   7      128.46      141.70      4.08 o 
   5   1   7        1.17        1.77      1.23 o 
   6   1   7      346.52      369.31      8.59 o 
   7   1   7        7.94       10.94      2.44 o 
  -5   2   7       16.33       19.61      3.43 o 
  -4   2   7      137.59      155.43      7.45 o 
  -3   2   7       49.50       60.35      3.86 o 
  -2   2   7       60.27       76.54      4.01 o 
  -1   2   7       53.49       53.66      3.19 o 
   0   2   7      533.98      542.66     12.20 o 
   1   2   7      514.07      488.35     10.66 o 
   2   2   7      154.46      141.48      3.84 o 
   3   2   7       64.00       55.13      2.23 o 
   4   2   7       61.36       59.38      2.69 o 
   5   2   7      135.35      152.94      4.56 o 
   6   2   7       57.98       73.11      3.30 o 
   7   2   7       78.36       93.70      4.01 o 
   8   2   7        6.15        6.78      2.35 o 
  -5   3   7       34.16       35.74      5.89 o 
  -4   3   7       29.44       37.28      5.59 o 
  -3   3   7       10.97       18.82      4.41 o 
  -2   3   7        1.51        2.36      2.79 o 
  -1   3   7        8.99        4.35      2.02 o 
   0   3   7      193.68      177.95      5.74 o 
   1   3   7      925.15      904.21     16.35 o 
   2   3   7       44.62       38.65      2.15 o 
   3   3   7      121.31      114.98      3.95 o 
   4   3   7      263.16      245.66      6.92 o 
   5   3   7      628.23      645.20     14.46 o 
   6   3   7       16.64       21.47      2.05 o 
   7   3   7        0.04        0.74      1.40 o 
   8   3   7       98.02      100.04      5.61 o 
  -4   4   7       40.50       48.56      7.10 o 
  -3   4   7       49.74       51.53      6.62 o 
  -2   4   7       45.49       49.85      6.04 o 
  -1   4   7        7.74        9.71      3.30 o 
   0   4   7       59.06       63.86      3.97 o 
   1   4   7       20.48       26.98      3.23 o 
   2   4   7      122.42      115.32      5.34 o 
   3   4   7      341.65      314.46      8.02 o 
   4   4   7      226.10      216.22      6.57 o 
   5   4   7       17.50       16.01      2.12 o 
   6   4   7      205.27      187.93      6.22 o 
   7   4   7      174.70      183.15      6.40 o 
   8   4   7       34.38       35.08      2.96 o 
  -3   5   7        5.05        8.83      4.53 o 
  -2   5   7        0.02        2.56      3.42 o 
  -1   5   7      147.32      185.20     11.44 o 
   0   5   7        3.02       -0.72      2.35 o 
   1   5   7        4.57        3.14      2.45 o 
   2   5   7      306.01      285.25     10.78 o 
   3   5   7       80.21       86.60      4.93 o 
   4   5   7      101.79       85.60      4.88 o 
   5   5   7        2.86        1.01      1.51 o 
   6   5   7        0.26        1.38      1.42 o 
   7   5   7        1.37        2.91      1.59 o 
   8   5   7       13.77       11.21      2.22 o 
  -3   6   7        7.62        8.19      4.98 o 
  -2   6   7       10.36        9.45      4.48 o 
  -1   6   7      119.61      150.13     10.73 o 
   0   6   7       27.17       26.86      4.96 o 
   1   6   7       23.76       20.67      4.32 o 
   2   6   7       10.13        7.91      3.16 o 
   3   6   7        2.54        5.02      1.94 o 
   4   6   7        6.19        6.26      2.13 o 
   5   6   7       18.33       18.42      2.43 o 
   6   6   7        2.49        1.97      1.51 o 
   7   6   7        3.72        4.28      1.73 o 
   8   6   7        9.95        7.59      2.14 o 
  -1   7   7        2.28       -2.71      3.18 o 
   0   7   7       49.20       46.81      6.53 o 
   1   7   7        5.41        0.20      2.70 o 
   2   7   7       14.42        9.24      3.64 o 
   3   7   7       44.80       48.31      5.88 o 
   4   7   7       60.57       55.44      6.37 o 
   5   7   7       64.86       66.44      3.90 o 
   6   7   7        0.00        0.08      1.44 o 
   7   7   7        5.74        6.29      2.03 o 
   8   7   7       25.05       27.71      3.97 o 
   0   8   7        0.01        2.35      3.43 o 
   1   8   7       12.88       12.73      4.36 o 
   2   8   7        3.35        2.93      3.11 o 
   3   8   7        0.77        1.18      2.96 o 
   4   8   7       25.01       19.14      4.64 o 
   5   8   7       75.34       71.39      6.40 o 
   6   8   7       54.18       47.36      4.09 o 
   7   8   7        9.71       12.00      2.49 o 
   8   8   7       10.45        5.14      2.25 o 
   2   9   7        0.61        0.02      3.22 o 
   3   9   7        2.99        3.07      3.27 o 
   4   9   7       16.09        9.67      3.99 o 
   5   9   7       38.14       39.96      4.55 o 
   6   9   7        1.43        1.40      1.71 o 
  -4  -5   8        3.01        4.35      1.69 o 
  -3  -5   8       33.54       31.07      3.19 o 
  -2  -5   8       65.24       59.84      4.94 o 
  -1  -5   8        3.65        3.05      1.69 o 
   0  -5   8       80.09       68.46      5.07 o 
   1  -5   8       47.26       48.32      4.54 o 
  -5  -4   8       67.95       64.26      3.69 o 
  -4  -4   8      154.14      149.65      5.41 o 
  -3  -4   8       54.14       40.36      3.25 o 
  -2  -4   8       34.38       35.04      5.23 o 
  -1  -4   8      133.37      131.99      6.53 o 
   0  -4   8      311.65      292.36     10.62 o 
   1  -4   8        6.61        3.90      1.85 o 
   2  -4   8       64.58       51.15      7.21 o 
  -6  -3   8       18.95       22.88      2.57 o 
  -5  -3   8       22.54       19.62      2.32 o 
  -4  -3   8       12.73       23.70      2.36 o 
  -3  -3   8      274.76      303.52      7.65 o 
  -1  -3   8       34.97       41.55      3.68 o 
   0  -3   8       21.90       21.66      2.94 o 
   1  -3   8      254.12      239.49      8.89 o 
   2  -3   8       53.33       54.92      4.14 o 
   3  -3   8        0.06       -0.89      1.58 o 
   4  -3   8       58.74       59.17      7.59 o 
  -6  -2   8        3.28        3.84      2.02 o 
  -5  -2   8        0.69        1.51      1.76 o 
  -4  -2   8        1.80        1.70      1.56 o 
  -3  -2   8       79.51       76.13      3.37 o 
  -2  -2   8       41.22       47.04      2.63 o 
  -1  -2   8       41.36       48.71      3.58 o 
   0  -2   8       24.30       25.65      2.83 o 
   1  -2   8        9.11       13.12      2.36 o 
   2  -2   8      463.45      463.82     16.59 o 
   3  -2   8      141.48      147.25      5.69 o 
   4  -2   8        0.13        1.00      2.22 o 
   5  -2   8       41.88       59.72     11.05 o 
  -6  -1   8        0.44       -0.57      1.65 o 
  -5  -1   8        0.60        0.24      1.46 o 
  -4  -1   8       27.27       23.88      2.50 o 
  -3  -1   8       14.71        4.96      2.18 o 
  -2  -1   8      106.18       89.04      9.71 o 
  -1  -1   8        2.23        1.32      1.84 o 
   0  -1   8      125.46      126.92      5.26 o 
   1  -1   8       17.87       18.38      2.34 o 
   2  -1   8        0.23       -1.71      1.14 o 
   3  -1   8       87.62       94.65      4.55 o 
   4  -1   8      207.94      207.90      8.85 o 
   5  -1   8       45.47       43.76      4.37 o 
   6  -1   8        5.48        6.08      2.68 o 
  -6   0   8        5.58        4.42      2.09 o 
  -5   0   8       24.97       32.88      3.85 o 
  -4   0   8        5.75        6.98      1.61 o 
  -3   0   8      160.46      176.31      9.44 o 
  -2   0   8       52.01       44.41      2.97 o 
  -1   0   8      198.62      201.64      9.73 o 
   0   0   8       88.45       87.00      4.87 o 
   1   0   8       32.61       34.43      3.11 o 
   2   0   8        1.26        1.35      1.71 o 
   3   0   8       40.63       36.33      2.60 o 
   4   0   8       24.96       21.80      3.09 o 
   5   0   8       23.94       16.85      3.17 o 
   6   0   8       42.71       56.27      5.01 o 
  -5   1   8       41.65       46.98      3.78 o 
  -4   1   8      148.01      154.04      7.78 o 
  -3   1   8        2.87        2.05      1.40 o 
  -2   1   8       79.71       82.70      8.16 o 
  -1   1   8       98.49       95.97      4.16 o 
   0   1   8      265.37      242.65      6.71 o 
   1   1   8      344.38      316.08      7.83 o 
   2   1   8      101.23      112.37      3.62 o 
   3   1   8       48.71       46.98      2.20 o 
   4   1   8        3.19        1.37      3.08 o 
   5   1   8        1.34        2.58      1.95 o 
   6   1   8        2.74        4.07      2.31 o 
   7   1   8        2.50        5.00      2.49 o 
  -5   2   8       39.49       42.71      4.79 o 
  -4   2   8       40.88       46.63      3.81 o 
  -3   2   8        0.02       -0.75      1.48 o 
  -2   2   8      106.07      115.87      5.05 o 
  -1   2   8       15.66       14.78      1.98 o 
   0   2   8        0.32       -1.29      1.16 o 
   1   2   8      121.72      123.09      5.58 o 
   2   2   8      105.76      105.82      4.13 o 
   3   2   8      557.28      532.15     11.72 o 
   4   2   8        0.96        1.25      1.33 o 
   5   2   8        3.84        1.95      1.42 o 
   6   2   8       22.46       27.75      2.62 o 
   7   2   8        2.65        1.63      1.65 o 
  -4   3   8       48.85       53.59      5.19 o 
  -3   3   8      108.21      120.27      9.17 o 
  -2   3   8      115.06      123.22      8.68 o 
  -1   3   8       24.63       32.65      3.00 o 
   0   3   8       64.04       59.68      3.10 o 
   1   3   8        5.53        1.79      1.29 o 
   2   3   8      115.16      106.06      3.64 o 
   3   3   8      147.17      128.66      4.34 o 
   4   3   8      133.21      141.80      5.14 o 
   5   3   8       39.09       41.72      2.91 o 
   6   3   8       75.32       82.59      4.03 o 
   7   3   8      164.88      201.01      6.84 o 
   8   3   8       23.14       32.02      5.57 o 
  -4   4   8        9.74       15.74      4.88 o 
  -3   4   8       30.98       32.60      6.02 o 
  -2   4   8       39.55       45.98      6.17 o 
  -1   4   8      109.81      107.39      8.16 o 
   0   4   8       14.15       10.63      3.44 o 
   1   4   8      313.78      285.55      9.86 o 
   2   4   8      228.77      227.17      6.84 o 
   3   4   8      173.98      180.47      9.00 o 
   4   4   8       41.26       38.93      3.53 o 
   5   4   8      360.10      328.22      9.06 o 
   6   4   8       23.79       26.57      2.69 o 
   7   4   8       24.62       27.46      2.82 o 
   8   4   8       85.69       84.58      4.57 o 
  -3   5   8       13.65       16.43      5.38 o 
  -2   5   8        1.29        3.33      3.45 o 
  -1   5   8        0.36       -1.02      2.54 o 
   0   5   8       18.72       21.29      4.36 o 
   1   5   8       65.22       72.53      6.34 o 
   2   5   8       50.08       40.91      3.67 o 
   3   5   8      137.56      141.01      6.54 o 
   4   5   8      294.37      278.28     10.43 o 
   5   5   8       95.74       98.21      4.58 o 
   6   5   8       24.63       24.18      4.39 o 
   7   5   8        1.21        1.63      1.62 o 
   8   5   8       10.19        7.93      2.27 o 
  -2   6   8       23.55       33.85      6.79 o 
  -1   6   8       48.83       58.61      7.66 o 
   0   6   8       53.50       52.64      6.65 o 
   1   6   8       45.48       41.01      5.59 o 
   2   6   8        7.24       11.75      3.58 o 
   3   6   8       70.99       67.06      4.62 o 
   4   6   8       76.34       74.71      4.85 o 
   5   6   8       68.28       71.29      4.09 o 
   6   6   8        0.01       -1.91      1.52 o 
   7   6   8       42.03       43.10      4.51 o 
   8   6   8       27.50       32.01      3.98 o 
  -1   7   8        1.12       -2.50      2.95 o 
   0   7   8        1.51        3.71      3.81 o 
   1   7   8        4.76        5.43      3.56 o 
   2   7   8        0.03        1.89      2.77 o 
   3   7   8       41.21       40.66      5.59 o 
   4   7   8        0.86       -0.40      1.78 o 
   5   7   8        0.08        2.09      1.65 o 
   6   7   8        2.46        3.81      1.92 o 
   7   7   8       39.34       35.20      4.83 o 
   8   7   8        0.02       -1.84      1.71 o 
   1   8   8       11.46       10.79      4.12 o 
   2   8   8        1.04        1.55      2.92 o 
   3   8   8        2.11       -1.75      2.81 o 
   4   8   8        0.11       -2.19      2.43 o 
   5   8   8       26.93       33.03      4.42 o 
   6   8   8       28.54       28.14      3.42 o 
   7   8   8       34.94       34.55      4.00 o 
   3   9   8        9.43        6.77      3.61 o 
   4   9   8        2.51        4.58      3.36 o 
   5   9   8       15.44       18.20      4.83 o 
  -4  -4   9       22.46       21.75      3.31 o 
  -3  -4   9       96.50       99.62      4.86 o 
  -2  -4   9      109.75      104.79      6.05 o 
  -1  -4   9       11.52        9.10      3.68 o 
   0  -4   9        1.14        1.66      1.62 o 
   1  -4   9       93.25      103.75      6.11 o 
  -5  -3   9        5.83        6.33      2.47 o 
  -4  -3   9       90.08       95.92     14.10 o 
  -3  -3   9      121.68      105.11     13.89 o 
  -2  -3   9       32.01       44.80      5.48 o 
  -1  -3   9      128.16      133.57      6.48 o 
   0  -3   9      181.16      180.09      8.95 o 
   1  -3   9       20.88       23.00      3.23 o 
   2  -3   9       46.75       45.46      7.33 o 
   3  -3   9      112.66      116.21      5.43 o 
  -5  -2   9       20.18       24.22      3.85 o 
  -4  -2   9        0.73        1.24      1.60 o 
  -3  -2   9       74.87       74.06      5.39 o 
  -2  -2   9      171.04      168.10      7.79 o 
  -1  -2   9       34.43       34.16      3.75 o 
   0  -2   9        7.35        5.79      4.72 o 
   1  -2   9      109.61      110.54      6.00 o 
   2  -2   9        8.99        6.65      2.07 o 
   3  -2   9       11.37       15.62      2.49 o 
   4  -2   9      175.78      199.77      9.31 o 
  -5  -1   9        0.85        2.92      2.16 o 
  -4  -1   9        2.22        4.54      1.79 o 
  -3  -1   9        0.31        0.43      1.48 o 
  -2  -1   9      131.58      130.42      6.72 o 
  -1  -1   9      282.30      247.66      9.41 o 
   0  -1   9       65.82       62.85      4.43 o 
   1  -1   9        4.99        1.76      1.92 o 
   2  -1   9      495.81      447.76     38.66 o 
   3  -1   9      140.21      153.29      5.68 o 
   4  -1   9       30.76       35.93      4.12 o 
   5  -1   9       61.12       58.32      8.54 o 
  -5   0   9       20.47       17.74      2.71 o 
  -4   0   9        0.07        0.67      1.41 o 
  -3   0   9        1.81        0.22      1.29 o 
  -2   0   9       35.79       33.25      2.78 o 
  -1   0   9       19.41       25.86      3.28 o 
   0   0   9       59.68       70.97      4.56 o 
   1   0   9       66.40       64.06      4.16 o 
   2   0   9      156.56      141.44     12.16 o 
   3   0   9       31.82       34.91      3.30 o 
   4   0   9      160.87      160.45     11.29 o 
   5   0   9      107.79      108.18      9.43 o 
   6   0   9        9.55       15.16      3.36 o 
  -5   1   9        0.03       -0.32      1.82 o 
  -4   1   9        2.98        5.82      2.13 o 
  -3   1   9        0.16       -1.60      1.32 o 
  -2   1   9      184.39      188.98      6.44 o 
  -1   1   9      341.36      352.29      9.24 o 
   0   1   9        0.05        0.77      1.22 o 
   1   1   9       54.67       55.84      4.23 o 
   2   1   9       68.52       68.62      5.77 o 
   3   1   9        5.39        5.52      1.96 o 
   4   1   9       26.23       36.87      5.85 o 
   5   1   9       35.54       38.00      6.10 o 
   6   1   9        0.49        0.01      2.88 o 
  -4   2   9       20.87       25.03      4.15 o 
  -3   2   9       59.64       61.91      4.23 o 
  -2   2   9      247.17      238.79      7.82 o 
  -1   2   9       14.27       19.97      2.33 o 
   0   2   9        2.19        1.27      1.40 o 
   1   2   9        9.18        9.02      1.59 o 
   2   2   9        1.48        3.00      1.23 o 
   3   2   9       11.35       11.48      2.27 o 
   4   2   9       27.65       27.98      2.44 o 
   5   2   9       14.81       12.46      2.03 o 
   6   2   9       16.97       14.61      4.26 o 
   7   2   9        0.71        4.09      3.26 o 
  -4   3   9       12.45        7.70      3.08 o 
  -3   3   9       11.60        9.97      2.98 o 
  -2   3   9       38.94       36.48      4.51 o 
  -1   3   9      145.70      149.18      6.31 o 
   0   3   9        2.75        1.54      1.44 o 
   1   3   9        3.33        3.45      1.42 o 
   2   3   9       14.88       14.81      1.83 o 
   3   3   9       92.58       97.63     12.43 o 
   4   3   9      120.35      115.10      5.67 o 
   5   3   9        5.89        5.78      1.63 o 
   6   3   9        0.20        0.70      1.58 o 
   7   3   9        2.19        3.67      1.80 o 
  -3   4   9        0.57       -2.77      2.95 o 
  -2   4   9        0.17        0.36      2.96 o 
  -1   4   9       10.51        6.15      3.58 o 
   0   4   9       62.11       56.53      4.65 o 
   1   4   9        1.90        2.40      1.60 o 
   2   4   9       62.74       56.37      3.43 o 
   3   4   9      255.22      222.96      8.69 o 
   4   4   9      357.01      358.45     12.82 o 
   5   4   9        6.78        7.12      1.92 o 
   6   4   9        8.29        9.69      2.07 o 
   7   4   9       63.95       68.06      3.99 o 
  -2   5   9       60.28       73.51      8.33 o 
  -1   5   9      121.25      130.14     10.19 o 
   0   5   9        4.37       -0.16      2.73 o 
   1   5   9        2.27        2.39      2.63 o 
   2   5   9       84.27       84.95      5.19 o 
   3   5   9       23.57       26.77      3.37 o 
   4   5   9        0.01        1.11      2.03 o 
   5   5   9      225.13      203.72      7.06 o 
   6   5   9       36.98       33.48      3.10 o 
   7   5   9       28.21       22.58      2.91 o 
  -1   6   9        3.00        3.24      3.86 o 
   0   6   9       81.77       66.06      7.60 o 
   1   6   9       65.42       69.03      6.97 o 
   2   6   9        5.15        4.23      2.97 o 
   3   6   9        7.63        6.61      2.35 o 
   4   6   9       14.82       15.41      3.06 o 
   5   6   9        5.15        7.64      2.13 o 
   6   6   9        1.93        3.30      1.87 o 
   7   6   9        4.71        4.95      2.41 o 
   0   7   9        1.41        0.30      3.72 o 
   1   7   9        0.31       -1.28      3.15 o 
   2   7   9        0.03       -2.17      2.61 o 
   3   7   9        2.92        0.85      2.92 o 
   4   7   9        4.05        4.73      2.28 o 
   5   7   9      163.72      158.38      7.90 o 
   6   7   9        0.32        3.37      1.86 o 
   7   7   9        0.88        0.59      1.81 o 
   2   8   9        5.01        1.42      3.36 o 
   3   8   9        0.65        1.29      3.33 o 
   4   8   9        2.74        3.82      3.52 o 
   5   8   9        7.16        4.60      2.39 o 
   6   8   9        2.94        5.78      2.18 o 
  -3  -3  10       14.87       12.07      6.69 o 
  -2  -3  10      108.84      111.96      6.81 o 
   0  -3  10        3.24        2.20      2.14 o 
   1  -3  10       38.30       51.33      6.20 o 
  -4  -2  10       65.61       88.61      6.30 o 
  -3  -2  10       36.67       31.13      4.08 o 
  -2  -2  10       16.07        7.69      4.16 o 
  -1  -2  10       59.07       59.65      4.97 o 
   1  -2  10       57.53       60.59      5.85 o 
   2  -2  10       26.70       23.88      3.69 o 
   3  -2  10       27.77       29.93      7.11 o 
  -4  -1  10       11.70       24.00      3.94 o 
  -3  -1  10       14.16        7.77      3.37 o 
  -2  -1  10       29.62       29.14      3.85 o 
  -1  -1  10        0.26        0.69      1.67 o 
   0  -1  10       59.08       62.30      4.82 o 
   1  -1  10      187.30      173.82      7.71 o 
   2  -1  10       92.69       79.14      5.31 o 
   3  -1  10        6.64       14.87      5.27 o 
   4  -1  10      216.70      249.30     15.74 o 
  -4   0  10       36.33       44.00      3.50 o 
  -3   0  10       25.57       21.44      3.48 o 
  -2   0  10        7.33        6.33      2.49 o 
  -1   0  10      384.11      349.59     12.06 o 
   0   0  10       71.74       63.86      4.62 o 
   1   0  10       20.26       14.48      2.55 o 
   2   0  10      135.44      120.27      6.32 o 
   3   0  10      122.01      144.25     11.51 o 
   4   0  10       79.41       83.76      8.57 o 
   5   0  10       39.83       38.00      6.66 o 
  -4   1  10        0.02        2.49      1.97 o 
  -3   1  10        0.03        1.40      1.72 o 
  -2   1  10        2.37        2.65      1.58 o 
  -1   1  10       16.57       14.54      2.08 o 
   0   1  10       31.58       36.88      3.99 o 
   1   1  10      208.28      196.10      6.97 o 
   2   1  10      150.22      143.80      6.65 o 
   3   1  10        0.01       -4.08      2.88 o 
   4   1  10       39.83       46.64      6.89 o 
   5   1  10       28.41       29.75      5.90 o 
   6   1  10        2.39       -0.74      3.08 o 
  -3   2  10       22.51       27.26      3.28 o 
  -2   2  10       59.92       62.31      5.11 o 
  -1   2  10        0.19       -0.33      1.48 o 
   0   2  10       94.17       77.07      4.30 o 
   1   2  10        0.75       -0.27      1.19 o 
   2   2  10        7.68        8.11      2.37 o 
   3   2  10        2.20        4.41      2.94 o 
   4   2  10        0.37       -0.68      2.78 o 
   5   2  10       77.18       93.80      8.96 o 
   6   2  10       49.10       51.33      7.42 o 
  -3   3  10        0.15       -2.41      2.05 o 
  -2   3  10        2.15        1.28      1.86 o 
  -1   3  10       27.24       22.45      2.94 o 
   0   3  10        6.62        4.30      1.73 o 
   1   3  10        2.08        1.69      1.39 o 
   2   3  10        0.35        0.50      1.29 o 
   3   3  10        1.27        1.57      1.75 o 
   4   3  10        6.29        7.57      1.86 o 
   5   3  10        0.01        0.31      1.47 o 
   6   3  10        0.06        1.03      1.57 o 
  -2   4  10       14.37       15.80      3.69 o 
  -1   4  10       62.86       49.15      6.59 o 
   0   4  10        9.70        6.28      2.59 o 
   1   4  10        5.77        7.71      2.56 o 
   2   4  10        4.02        1.66      1.58 o 
   3   4  10        0.33        0.94      1.66 o 
   4   4  10      130.41      128.03      7.63 o 
   5   4  10       16.12       12.59      2.21 o 
   6   4  10       29.18       27.56      2.93 o 
   7   4  10        3.29        4.59      2.03 o 
  -1   5  10       14.46       15.27      4.94 o 
   0   5  10      191.38      186.48     12.16 o 
   1   5  10       42.75       34.57      4.04 o 
   2   5  10        0.70        0.22      1.55 o 
   3   5  10       16.78       16.37      3.09 o 
   4   5  10      150.01      136.94      7.35 o 
   5   5  10        2.50        3.10      1.83 o 
   6   5  10        5.12        8.96      2.22 o 
   7   5  10       15.94       13.32      2.56 o 
   0   6  10        9.93       12.75      4.86 o 
   1   6  10       13.77       12.04      4.13 o 
   2   6  10       32.40       24.99      5.12 o 
   3   6  10        8.55       13.40      3.00 o 
   4   6  10       16.36       21.97      3.56 o 
   5   6  10      163.46      146.43      6.19 o 
   6   6  10        5.63        5.23      2.01 o 
   7   6  10       17.12       13.94      2.67 o 
   1   7  10       18.54       26.37      5.85 o 
   2   7  10        0.08        1.42      3.05 o 
   3   7  10        0.30       -2.59      2.34 o 
   4   7  10        0.62       -0.41      2.32 o 
   5   7  10        4.68        5.57      2.44 o 
   6   7  10       63.89       61.80      4.44 o 
   4   8  10        0.23       -0.68      3.03 o 
  -2  -2  11       40.18       39.63      6.63 o 
  -1  -2  11        6.46        4.45      2.30 o 
   0  -2  11        2.79        0.06      1.84 o 
   1  -2  11        8.79       11.12      3.20 o 
  -3  -1  11       20.77       32.51      5.27 o 
  -2  -1  11        0.57        0.32      1.83 o 
  -1  -1  11       31.75       24.93      3.70 o 
   0  -1  11       36.63       27.67      5.08 o 
   1  -1  11       16.73       13.55      2.74 o 
   2  -1  11       24.01       23.74      3.78 o 
   3  -1  11       20.27       27.43      7.15 o 
  -3   0  11       20.65       16.50      5.90 o 
  -2   0  11       37.60       36.69      4.16 o 
  -1   0  11        6.63        4.15      2.23 o 
   0   0  11       40.90       39.58      4.24 o 
   1   0  11      314.20      291.30     15.10 o 
   2   0  11      170.79      175.83      8.23 o 
   3   0  11        1.13       -4.94      3.29 o 
   4   0  11       60.41       71.37      8.96 o 
  -3   1  11       52.72       56.66      4.08 o 
  -2   1  11        0.57        2.28      2.08 o 
  -1   1  11       92.79       84.97     10.94 o 
   0   1  11        1.39        1.33      1.80 o 
   1   1  11      100.83       92.02      4.98 o 
   2   1  11       91.81      103.98      6.07 o 
   3   1  11      144.45      148.20     12.12 o 
   4   1  11       87.85       72.85      8.83 o 
  -2   2  11       68.44       82.98      4.80 o 
  -1   2  11       62.12       65.49      3.77 o 
   0   2  11       25.33       20.98      2.32 o 
   1   2  11        7.80        9.58      2.28 o 
   2   2  11       29.65       30.89      3.49 o 
   3   2  11        3.15       -0.82      3.92 o 
   4   2  11       30.25       25.21      6.13 o 
   5   2  11       16.71       23.69      5.69 o 
  -2   3  11       20.06       21.18      3.14 o 
  -1   3  11        0.91       -0.20      1.75 o 
   0   3  11        0.00       -0.37      1.45 o 
   1   3  11       11.30        9.95      1.92 o 
   2   3  11       30.05       31.74      2.78 o 
   3   3  11      100.69      100.83      6.57 o 
   4   3  11       24.12       23.65      2.80 o 
   5   3  11       43.37       37.23      6.90 o 
  -1   4  11       39.49       37.32      4.61 o 
   0   4  11        2.85        3.55      2.40 o 
   1   4  11        2.62        0.01      2.11 o 
   2   4  11        0.17        2.30      1.82 o 
   3   4  11        3.05        2.93      4.46 o 
   4   4  11       12.33       14.78      5.01 o 
   5   4  11       21.68       21.59      2.81 o 
   6   4  11        5.64        5.32      2.13 o 
   0   5  11       29.50       31.17      6.70 o 
   1   5  11        1.89        1.92      2.12 o 
   2   5  11       70.43       58.83      5.39 o 
   3   5  11        2.57        4.98      2.98 o 
   4   5  11       11.20       14.28      3.27 o 
   5   5  11       15.97       11.85      2.66 o 
   6   5  11        8.17        5.24      2.46 o 
   1   6  11        0.92        1.75      2.45 o 
   2   6  11       20.30       19.00      3.52 o 
   3   6  11        0.28        2.95      2.37 o 
   4   6  11       15.94       17.79      3.85 o 
   5   6  11        0.00       -0.43      1.83 o 
   3   7  11       11.18       12.19      4.41 o 
   4   7  11        0.39        3.16      2.38 o 
   0   0  12        0.28       -0.27      1.84 o 
   1   0  12       25.38       17.62      2.99 o 
  -1   1  12       64.37       49.63      7.05 o 
   0   1  12       15.29       10.50      2.61 o 
   1   1  12       60.47       58.13      5.80 o 
   2   1  12       46.29       49.55      8.80 o 
   3   1  12       27.41       33.92      7.49 o 
  -1   2  12       11.91       13.57      4.04 o 
   0   2  12       23.71       21.84      3.14 o 
   1   2  12       59.41       65.53      5.16 o 
   2   2  12       79.75       78.37     10.35 o 
   3   2  12       44.55       47.66      8.13 o 
   4   2  12       57.72       70.51      9.52 o 
   0   3  12        0.56       -2.20      2.34 o 
   1   3  12        0.03        0.11      1.94 o 
   2   3  12       15.74       22.95      3.61 o 
   3   3  12       14.23       10.16      5.65 o 
   4   3  12       50.82       53.00      8.34 o 
   0   4  12       23.71       21.17      5.41 o 
   1   4  12        0.28        0.05      1.83 o 
   2   4  12        0.63       -1.12      2.04 o 
   3   4  12       61.10       73.13     11.30 o 
   4   4  12       12.02       16.86      2.77 o 
   2   5  12        0.96        1.99      2.60 o 
   3   5  12        7.08        4.67      2.68 o 
   4   5  12        0.32       -0.85      2.28 o 
                                                 
